# Supplementary material for: Bis(μ-4-fluoro-2,6-diformyl­phenolato)bis­[diaqua­nickel(II)] dichloride
Source: Acta Crystallogr Sect E Struct Rep Online. 2010 May 19;66(Pt 6):m668. doi: 10.1107/S1600536810016284 (PMC2979620; doi:10.1107/S1600536810016284)
Supplement: Supplementary file 1 [file e-66-0m668-sup1.cif]

##############################################################################
###                                                                        ###
###        Electronic paper (Acta Crystallographica Section E)             ###
###                                                                        ###
##############################################################################
#                                                                            #
# This CIF contains the data in a paper accepted for publication in Acta     #
# Crystallographica Section E. It conforms to the requirements of Notes      #
# for Authors for Section E, and has been peer reviewed under the auspices   #
# of the IUCr Commission on Journals.                                        #
#                                                                            #
# Full details of the Crystallographic Information File format               #
# are given in the paper "The Crystallographic Information File (CIF):       #
# a New Standard Archive File for Crystallography" by S. R. Hall, F. H.      #
# Allen and I. D. Brown [Acta Cryst. (1991), A47, 655-685].                  #
#                                                                            #
# The current version of the core CIF dictionary is obtainable from          #
# ftp://ftp.iucr.org/pub/cif_core.dic. The current version number is 2.4.    #
#                                                                            #
# Software is freely available for graphical display of the structure(s) in  #
# this CIF.  For information consult the CIF home page http://www.iucr.org/  #
# cif/home.html                                                              #
#                                                                            #
# This file may be used for bona fide research purposes within the           #
# scientific community so long as proper attribution is given to the journal # 
# article from which it was obtained.                                        #
#                                                                            #
##############################################################################
                                             
data_global
_audit_creation_method     ' SHELXL-97 and manual editing of form.cif'
_journal_data_validation_number     ?
_journal_date_recd_electronic     2010-03-29
_journal_date_accepted     2010-05-04
_journal_name_full     'Acta Crystallographica, Section E'
_journal_year     2010
_journal_volume     66
_journal_issue      6
_journal_page_first     m668
_journal_page_last     m668
_journal_paper_category     QM
_journal_coeditor_code     GK2267
_publ_contact_author_name     'Prof. Zhi-Quan Pan'
_publ_contact_author_address
;
       Key Laboratory for Green Chemical Process
  of  Ministry of Education
       Wuhan Institute of Chemical Technology
       430073, Wuhan
        People's Republic of China
;
_publ_contact_author_email     'zhiqpan@163.com'
_publ_contact_author_fax     '86 027 87194465'
_publ_contact_author_phone     '?'
_publ_section_title
;
Bis(\m-4-fluoro-2,6-diformylphenolato)bis[diaquanickel(II)] dichloride
;
loop_
    _publ_author_name
    _publ_author_footnote
    _publ_author_address
    'Yin Zheng' ?
;     Key Laboratory for Green Chemical Processes of the Ministry of Education
      Wuhan Institute of Technology
      Wuhan 430073
       People's Republic of China
;
    'Shi-Rong Li' ?
;     Hubei Key Laboratory of Biologic Resources Protection and Utilization,
 Hubei Institute for Nationalities
      Wuhan Institute of Technology
      Enshi 445000
      People's Republic of China
;
    'Hong Zhou' ?
;      Key Laboratory for Green Chemical Processes of the Ministry of Education
      Wuhan Institute of Technology
      Wuhan 430073
      People's Republic of China
;
    'Zhi-Quan Pan' ?
;      Key Laboratory for Green Chemical Processes of the Ministry of Education
      Wuhan Institute of Technology
      Wuhan 430073
      People's Republic of China
;
    'Yi-Zhi Li' ?
;     State Key Laboratory of Coordination Chemistry,
 Coordination Chemistry Institute
      Nanjing University, Nanjing 210093
People's Republic of China
;
data_I
_audit_creation_method     SHELXL-97
_chemical_name_systematic
;
Bis(\m-4-fluoro-2,6-diformylphenolato)bis[diaquanickel(II)] dichloride
;
_chemical_name_common     ?
_chemical_formula_moiety     'C16 H16 F2 Ni2 O10 2+, 2(Cl -)'
_chemical_formula_sum     'C16 H16 Cl2 F2 Ni2 O10'
_chemical_formula_iupac     '[Ni2 (C8 H4 F1 O3)2 (H2 O)4] Cl2'
_chemical_formula_weight     594.61
_chemical_melting_point     ?
_symmetry_cell_setting     'Monoclinic'
_symmetry_space_group_name_H-M     'P 21/c'
_symmetry_space_group_name_Hall     '-P 2ybc'
loop_
    _symmetry_equiv_pos_as_xyz
    'x, y, z'
    '-x, y+1/2, -z+1/2'
    '-x, -y, -z'
    'x, -y-1/2, z-1/2'
_cell_length_a     8.3299(14)
_cell_length_b     13.576(2)
_cell_length_c     9.9965(17)
_cell_angle_alpha     90.00
_cell_angle_beta     114.623(3)
_cell_angle_gamma     90.00
_cell_volume     1027.6(3)
_cell_formula_units_Z     2
_cell_measurement_reflns_used     3902
_cell_measurement_theta_min     2.24
_cell_measurement_theta_max     28.00
_cell_measurement_temperature     291(2)
_exptl_crystal_description     block
_exptl_crystal_colour     green
_exptl_crystal_size_max     0.26
_exptl_crystal_size_mid     0.22
_exptl_crystal_size_min     0.20
_exptl_crystal_density_diffrn     1.922
_exptl_crystal_density_meas     ?
_exptl_crystal_density_method     'not measured'
_exptl_crystal_F_000     600
_exptl_absorpt_coefficient_mu     2.164
_exptl_absorpt_correction_type     'multi-scan'
_exptl_absorpt_process_details     '(SADABS; Sheldrick, 1996)'
_exptl_absorpt_correction_T_min     0.6031
_exptl_absorpt_correction_T_max     0.6715
_exptl_special_details
;
;
_diffrn_ambient_temperature     291(2)
_diffrn_radiation_type     'MoK\a'
_diffrn_radiation_wavelength     0.71073
_diffrn_radiation_source     'sealed tube'
_diffrn_radiation_monochromator     'graphite'
_diffrn_measurement_device_type     'Bruker SMART APEX CCD'
_diffrn_measurement_method     'phi and omega scans'
_diffrn_detector_area_resol_mean     ?
_diffrn_reflns_number     5827
_diffrn_reflns_av_R_equivalents     0.0406
_diffrn_reflns_av_sigmaI/netI     0.0432
_diffrn_reflns_theta_min     2.70
_diffrn_reflns_theta_max     26.00
_diffrn_reflns_theta_full     26.00
_diffrn_measured_fraction_theta_max     0.998
_diffrn_measured_fraction_theta_full     0.998
_diffrn_reflns_limit_h_min     -10
_diffrn_reflns_limit_h_max     7
_diffrn_reflns_limit_k_min     -15
_diffrn_reflns_limit_k_max     16
_diffrn_reflns_limit_l_min     -8
_diffrn_reflns_limit_l_max     12
_diffrn_standards_number     0
_diffrn_standards_interval_count     0
_diffrn_standards_interval_time     0
_diffrn_standards_decay_%     0
_refine_special_details
;
Refinement of <i>F</i>^2^ against ALL reflections. The weighted <i>R</i>-factor
wR and goodness of fit <i>S</i> are based on <i>F</i>^2^, conventional
<i>R</i>-factors <i>R</i> are based on <i>F</i>, with <i>F</i> set to zero for
negative <i>F</i>^2^. The threshold expression of <i>F</i>^2^ >
\s(<i>F</i>^2^) is used only for calculating <i>R</i>-factors(gt) etc. and is
not relevant to the choice of reflections for refinement. <i>R</i>-factors
based on <i>F</i>^2^ are statistically about twice as large as those based on
<i>F</i>, and <i>R</i>- factors based on ALL data will be even larger.
;
_reflns_number_total     2018
_reflns_number_gt     1708
_reflns_threshold_expression     I>2sigma(I)
_refine_ls_structure_factor_coef     Fsqd
_refine_ls_matrix_type     full
_refine_ls_R_factor_all     0.0593
_refine_ls_R_factor_gt     0.0507
_refine_ls_wR_factor_gt     0.1159
_refine_ls_wR_factor_ref     0.1186
_refine_ls_goodness_of_fit_ref     1.047
_refine_ls_restrained_S_all     1.046
_refine_ls_number_reflns     2018
_refine_ls_number_parameters     157
_refine_ls_number_restraints     4
_refine_ls_hydrogen_treatment     mixed
_refine_ls_weighting_scheme     calc
_refine_ls_weighting_details
             'calc w=1/[\s^2^(Fo^2^)+(0.06P)^2^+1.99P] where P=(Fo^2^+2Fc^2^)/3'
_atom_sites_solution_hydrogens     geom
_atom_sites_solution_primary     direct
_atom_sites_solution_secondary     difmap
_refine_ls_shift/su_max     0.000
_refine_ls_shift/su_mean     0.000
_refine_diff_density_max     0.417
_refine_diff_density_min     -0.937
_refine_ls_extinction_method     none
_refine_ls_extinction_coef     ?
loop_
    _atom_type_symbol
    _atom_type_description
    _atom_type_scat_dispersion_real
    _atom_type_scat_dispersion_imag
    _atom_type_scat_source
    'C' 'C' 0.0033 0.0016
                         'International Tables Vol C Tables 4.2.6.8 and 6.1.1.4'
    'H' 'H' 0.0000 0.0000
                         'International Tables Vol C Tables 4.2.6.8 and 6.1.1.4'
    'O' 'O' 0.0106 0.0060
                         'International Tables Vol C Tables 4.2.6.8 and 6.1.1.4'
    'Ni' 'Ni' 0.3393 1.1124
                         'International Tables Vol C Tables 4.2.6.8 and 6.1.1.4'
    'Cl' 'Cl' 0.1484 0.1585
                         'International Tables Vol C Tables 4.2.6.8 and 6.1.1.4'
    'F' 'F' 0.0171 0.0103
                         'International Tables Vol C Tables 4.2.6.8 and 6.1.1.4'
_computing_data_collection     'SMART (Bruker, 2007)'
_computing_cell_refinement     'SAINT (Bruker, 2007)'
_computing_data_reduction     'SAINT (Bruker, 2007)'
_computing_structure_solution     'SHELXTL (Sheldrick, 2008)'
_computing_structure_refinement     'SHELXTL (Sheldrick, 2008)'
_computing_molecular_graphics     'SHELXTL (Sheldrick, 2008)'
_computing_publication_material     'SHELXTL (Sheldrick, 2008)'
loop_
    _atom_site_type_symbol
    _atom_site_label
    _atom_site_fract_x
    _atom_site_fract_y
    _atom_site_fract_z
    _atom_site_U_iso_or_equiv
    _atom_site_adp_type
    _atom_site_calc_flag
    _atom_site_refinement_flags
    _atom_site_occupancy
    _atom_site_disorder_assembly
    _atom_site_disorder_group
    C C1 0.2077(6) 0.3085(3) 0.2584(5) 0.0349(11) Uani d . 1 . .
    H H1 0.1159 0.2647 0.2095 0.042 Uiso calc R 1 . .
    C C2 0.2373(6) 0.3811(3) 0.1689(5) 0.0281(9) Uani d . 1 . .
    C C3 0.1336(6) 0.3705(3) 0.0166(5) 0.0331(10) Uani d . 1 . .
    H H3 0.0559 0.3178 -0.0182 0.040 Uiso calc R 1 . .
    C C4 0.1475(7) 0.4376(4) -0.0792(5) 0.0401(12) Uani d . 1 . .
    C C5 0.2548(7) 0.5179(4) -0.0329(5) 0.0370(11) Uani d . 1 . .
    H H5 0.2609 0.5630 -0.1007 0.044 Uiso calc R 1 . .
    C C6 0.3552(6) 0.5318(3) 0.1172(5) 0.0276(9) Uani d . 1 . .
    C C7 0.3474(5) 0.4643(3) 0.2223(5) 0.0228(8) Uani d . 1 . .
    C C8 0.4651(6) 0.6193(4) 0.1539(6) 0.0356(11) Uani d . 1 . .
    H H8 0.4680 0.6545 0.0752 0.043 Uiso calc R 1 . .
    Cl Cl1 0.16724(17) 0.66791(9) 0.64475(15) 0.0406(3) Uani d . 1 . .
    F F1 0.0499(5) 0.4245(3) -0.2256(3) 0.0555(9) Uani d . 1 . .
    Ni Ni1 0.43045(7) 0.40202(4) 0.53212(6) 0.02194(18) Uani d . 1 . .
    O O1 0.2874(4) 0.2955(2) 0.3923(4) 0.0318(7) Uani d . 1 . .
    O O2 0.4438(4) 0.4760(2) 0.3627(3) 0.0249(6) Uani d . 1 . .
    O O3 0.5544(5) 0.6519(2) 0.2770(4) 0.0351(8) Uani d . 1 . .
    O O4 0.1900(5) 0.4629(3) 0.4960(4) 0.0415(8) Uani d D 1 . .
    H H4A 0.201(8) 0.502(4) 0.565(5) 0.050 Uiso d D 1 . .
    H H4B 0.116(6) 0.417(3) 0.484(7) 0.050 Uiso d D 1 . .
    O O5 0.6594(5) 0.3234(3) 0.5759(4) 0.0402(8) Uani d D 1 . .
    H H5C 0.725(7) 0.313(4) 0.6662(18) 0.048 Uiso d D 1 . .
    H H5A 0.717(7) 0.354(4) 0.535(6) 0.048 Uiso d D 1 . .
loop_
    _atom_site_aniso_label
    _atom_site_aniso_U_11
    _atom_site_aniso_U_22
    _atom_site_aniso_U_33
    _atom_site_aniso_U_12
    _atom_site_aniso_U_13
    _atom_site_aniso_U_23
    C1 0.034(2) 0.032(2) 0.034(3) -0.0109(19) 0.008(2) -0.002(2)
    C2 0.024(2) 0.025(2) 0.035(2) -0.0003(17) 0.0122(18) -0.0051(18)
    C3 0.028(2) 0.032(2) 0.034(3) 0.0002(19) 0.0079(19) -0.010(2)
    C4 0.050(3) 0.042(3) 0.019(2) 0.012(2) 0.006(2) -0.001(2)
    C5 0.055(3) 0.035(3) 0.018(2) 0.001(2) 0.012(2) 0.0028(19)
    C6 0.031(2) 0.027(2) 0.024(2) -0.0020(17) 0.0109(17) 0.0029(17)
    C7 0.0206(19) 0.0228(19) 0.028(2) 0.0044(15) 0.0127(17) 0.0059(17)
    C8 0.039(3) 0.036(3) 0.036(3) 0.004(2) 0.020(2) 0.011(2)
    Cl1 0.0417(7) 0.0394(6) 0.0449(7) 0.0017(5) 0.0222(6) -0.0033(5)
    F1 0.066(2) 0.0570(19) 0.0244(15) -0.0102(17) -0.0007(14) -0.0047(14)
    Ni1 0.0241(3) 0.0209(3) 0.0230(3) -0.0028(2) 0.0120(2) 0.0000(2)
    O1 0.0358(16) 0.0266(16) 0.0336(18) -0.0065(13) 0.0149(14) -0.0018(13)
    O2 0.0303(15) 0.0256(14) 0.0188(14) -0.0044(12) 0.0103(12) 0.0019(11)
    O3 0.0455(19) 0.0349(18) 0.0282(18) -0.0055(15) 0.0186(15) 0.0046(14)
    O4 0.0335(18) 0.040(2) 0.053(2) 0.0004(15) 0.0196(17) -0.0023(17)
    O5 0.0359(18) 0.051(2) 0.0361(19) 0.0158(16) 0.0178(15) 0.0147(17)
_geom_special_details
;
All esds (except the esd in the dihedral angle between two l.s. planes) are
estimated using the full covariance matrix. The cell esds are taken into
account individually in the estimation of esds in distances, angles and
torsion angles; correlations between esds in cell parameters are only used
when they are defined by crystal symmetry. An approximate (isotropic)
treatment of cell esds is used for estimating esds involving l.s. planes.
;
loop_
    _geom_bond_atom_site_label_1
    _geom_bond_atom_site_label_2
    _geom_bond_site_symmetry_2
    _geom_bond_distance
    _geom_bond_publ_flag
    C1 O1 . 1.234(6) ?
    C1 C2 . 1.421(7) ?
    C1 H1 . 0.9300 ?
    C2 C3 . 1.410(6) ?
    C2 C7 . 1.412(6) ?
    C3 C4 . 1.361(7) ?
    C3 H3 . 0.9300 ?
    C4 F1 . 1.358(5) ?
    C4 C5 . 1.364(7) ?
    C5 C6 . 1.393(6) ?
    C5 H5 . 0.9300 ?
    C6 C7 . 1.416(6) ?
    C6 C8 . 1.450(6) ?
    C7 O2 . 1.304(5) ?
    C8 O3 . 1.226(6) ?
    C8 H8 . 0.9300 ?
    Ni1 O3 3_666 1.998(3) ?
    Ni1 O2 3_666 2.007(3) ?
    Ni1 O2 . 2.012(3) ?
    Ni1 O1 . 2.019(3) ?
    Ni1 O4 . 2.054(4) ?
    Ni1 O5 . 2.067(3) ?
    O2 Ni1 3_666 2.007(3) ?
    O3 Ni1 3_666 1.998(3) ?
    O4 H4A . 0.85(5) ?
    O4 H4B . 0.85(5) ?
    O5 H5C . 0.85(2) ?
    O5 H5A . 0.86(6) ?
loop_
    _geom_angle_atom_site_label_1
    _geom_angle_atom_site_label_2
    _geom_angle_atom_site_label_3
    _geom_angle_site_symmetry_1
    _geom_angle_site_symmetry_3
    _geom_angle
    _geom_angle_publ_flag
    O1 C1 C2 . . 128.7(4) ?
    O1 C1 H1 . . 115.6 ?
    C2 C1 H1 . . 115.6 ?
    C3 C2 C1 . . 114.8(4) ?
    C3 C2 C7 . . 119.9(4) ?
    C1 C2 C7 . . 125.0(4) ?
    C4 C3 C2 . . 119.9(4) ?
    C4 C3 H3 . . 120.1 ?
    C2 C3 H3 . . 120.1 ?
    F1 C4 C3 . . 118.9(5) ?
    F1 C4 C5 . . 118.9(5) ?
    C3 C4 C5 . . 122.2(4) ?
    C4 C5 C6 . . 119.2(5) ?
    C4 C5 H5 . . 120.4 ?
    C6 C5 H5 . . 120.4 ?
    C5 C6 C7 . . 121.3(4) ?
    C5 C6 C8 . . 114.5(4) ?
    C7 C6 C8 . . 124.1(4) ?
    O2 C7 C2 . . 121.1(4) ?
    O2 C7 C6 . . 121.5(4) ?
    C2 C7 C6 . . 117.4(4) ?
    O3 C8 C6 . . 127.3(4) ?
    O3 C8 H8 . . 116.4 ?
    C6 C8 H8 . . 116.4 ?
    O3 Ni1 O2 3_666 3_666 89.45(13) ?
    O3 Ni1 O2 3_666 . 169.53(13) ?
    O2 Ni1 O2 3_666 . 80.18(13) ?
    O3 Ni1 O1 3_666 . 100.54(14) ?
    O2 Ni1 O1 3_666 . 169.22(12) ?
    O2 Ni1 O1 . . 89.91(13) ?
    O3 Ni1 O4 3_666 . 89.11(15) ?
    O2 Ni1 O4 3_666 . 91.02(14) ?
    O2 Ni1 O4 . . 92.46(14) ?
    O1 Ni1 O4 . . 85.14(14) ?
    O3 Ni1 O5 3_666 . 85.59(15) ?
    O2 Ni1 O5 3_666 . 94.66(15) ?
    O2 Ni1 O5 . . 93.79(13) ?
    O1 Ni1 O5 . . 90.19(15) ?
    O4 Ni1 O5 . . 172.19(15) ?
    C1 O1 Ni1 . . 123.0(3) ?
    C7 O2 Ni1 . 3_666 128.1(3) ?
    C7 O2 Ni1 . . 128.3(3) ?
    Ni1 O2 Ni1 3_666 . 99.82(13) ?
    C8 O3 Ni1 . 3_666 126.6(3) ?
    Ni1 O4 H4A . . 110(4) ?
    Ni1 O4 H4B . . 109(4) ?
    H4A O4 H4B . . 114(6) ?
    Ni1 O5 H5C . . 116(4) ?
    Ni1 O5 H5A . . 108(4) ?
    H5C O5 H5A . . 111(6) ?
loop_
    _geom_torsion_atom_site_label_1
    _geom_torsion_atom_site_label_2
    _geom_torsion_atom_site_label_3
    _geom_torsion_atom_site_label_4
    _geom_torsion_site_symmetry_1
    _geom_torsion_site_symmetry_2
    _geom_torsion_site_symmetry_3
    _geom_torsion_site_symmetry_4
    _geom_torsion
    _geom_torsion_publ_flag
    O1 C1 C2 C3 . . . . 174.3(5) ?
    O1 C1 C2 C7 . . . . -11.6(8) ?
    C1 C2 C3 C4 . . . . 178.2(5) ?
    C7 C2 C3 C4 . . . . 3.7(7) ?
    C2 C3 C4 F1 . . . . 178.3(4) ?
    C2 C3 C4 C5 . . . . -2.4(8) ?
    F1 C4 C5 C6 . . . . 180.0(5) ?
    C3 C4 C5 C6 . . . . 0.7(8) ?
    C4 C5 C6 C7 . . . . -0.3(8) ?
    C4 C5 C6 C8 . . . . 179.7(5) ?
    C3 C2 C7 O2 . . . . 179.7(4) ?
    C1 C2 C7 O2 . . . . 5.8(7) ?
    C3 C2 C7 C6 . . . . -3.3(6) ?
    C1 C2 C7 C6 . . . . -177.1(4) ?
    C5 C6 C7 O2 . . . . 178.6(4) ?
    C8 C6 C7 O2 . . . . -1.4(7) ?
    C5 C6 C7 C2 . . . . 1.6(6) ?
    C8 C6 C7 C2 . . . . -178.4(4) ?
    C5 C6 C8 O3 . . . . 173.9(5) ?
    C7 C6 C8 O3 . . . . -6.1(8) ?
    C2 C1 O1 Ni1 . . . . 21.3(7) ?
    O3 Ni1 O1 C1 3_666 . . . 161.0(4) ?
    O2 Ni1 O1 C1 3_666 . . . 3.4(9) ?
    O2 Ni1 O1 C1 . . . . -19.6(4) ?
    O4 Ni1 O1 C1 . . . . 72.9(4) ?
    O5 Ni1 O1 C1 . . . . -113.4(4) ?
    C2 C7 O2 Ni1 . . . 3_666 -166.2(3) ?
    C6 C7 O2 Ni1 . . . 3_666 16.8(6) ?
    C2 C7 O2 Ni1 . . . . -12.6(5) ?
    C6 C7 O2 Ni1 . . . . 170.5(3) ?
    O3 Ni1 O2 C7 3_666 . . . -167.1(7) ?
    O2 Ni1 O2 C7 3_666 . . . -159.3(4) ?
    O1 Ni1 O2 C7 . . . . 16.5(3) ?
    O4 Ni1 O2 C7 . . . . -68.7(3) ?
    O5 Ni1 O2 C7 . . . . 106.7(3) ?
    O3 Ni1 O2 Ni1 3_666 . . 3_666 -7.8(8) ?
    O2 Ni1 O2 Ni1 3_666 . . 3_666 0.0 ?
    O1 Ni1 O2 Ni1 . . . 3_666 175.74(14) ?
    O4 Ni1 O2 Ni1 . . . 3_666 90.61(15) ?
    O5 Ni1 O2 Ni1 . . . 3_666 -94.08(16) ?
    C6 C8 O3 Ni1 . . . 3_666 -2.9(7) ?
loop_
    _geom_hbond_atom_site_label_D
    _geom_hbond_atom_site_label_H
    _geom_hbond_atom_site_label_A
    _geom_hbond_site_symmetry_A
    _geom_hbond_distance_DH
    _geom_hbond_distance_HA
    _geom_hbond_distance_DA
    _geom_hbond_angle_DHA
    O4 H4A Cl1 . 0.85(5) 2.44(3) 3.198(4) 149(6)
    O4 H4B Cl1 3_566 0.85(5) 2.45(3) 3.241(4) 154(5)
    O5 H5C Cl1 2_646 0.85(2) 2.61(4) 3.313(4) 141(5)
    O5 H5A Cl1 3_666 0.86(6) 2.39(4) 3.101(4) 142(5)
