# Supplementary material for: Bis(μ-4-fluoro-2,6-diformyl­phenolato)bis­[diaqua­nickel(II)] dichloride
Source: Acta Crystallogr Sect E Struct Rep Online. 2010 May 19;66(Pt 6):m668. doi: 10.1107/S1600536810016284 (PMC2979620; doi:10.1107/S1600536810016284)
Supplement: Supplementary file 2 [file e-66-0m668-Isup2.hkl]

# 
# h,k,l, Fc-squared, Fo-squared, sigma(Fo-squared) and status flag 
# 
data_I
_shelx_title ' aa in P2(1)/c' 
_shelx_refln_list_code          4 
_shelx_F_calc_maximum      217.24 
_exptl_crystal_F_000       600.00 
_reflns_d_resolution_high  0.8107 
 
loop_ 
 _symmetry_equiv_pos_as_xyz 
 'x, y, z' 
 '-x, y+1/2, -z+1/2' 
 '-x, -y, -z' 
 'x, -y-1/2, z-1/2' 
 
_cell_length_a     8.3299 
_cell_length_b    13.5756 
_cell_length_c     9.9965 
_cell_angle_alpha  90.000 
_cell_angle_beta  114.623 
_cell_angle_gamma  90.000 
 
_shelx_F_squared_multiplier     1.000 
 
loop_ 
 _refln_index_h 
 _refln_index_k 
 _refln_index_l 
 _refln_F_squared_calc 
 _refln_F_squared_meas 
 _refln_F_squared_sigma 
 _refln_observed_status 
   2   0   0      137.50      247.16     35.80 o 
   3   0   0     6026.60     5753.57    183.88 o 
   4   0   0      437.30      509.53     49.13 o 
   5   0   0     2286.52     2363.64     64.11 o 
   6   0   0      218.09      226.56     17.11 o 
   7   0   0     1790.78     1911.84     48.00 o 
   8   0   0     1584.80     1391.96     12.29 o 
   9   0   0      360.34      419.72     49.62 o 
   1   1   0     2338.18     2399.98     13.67 o 
   2   1   0     1173.31     1418.63     33.26 o 
   3   1   0     1995.13     2008.61     36.33 o 
   4   1   0      936.56     1006.19    101.70 o 
   5   1   0     4484.80     4121.06    122.17 o 
   6   1   0      391.43      436.79     17.07 o 
   7   1   0      127.38      212.58     27.97 o 
   8   1   0        6.84        8.13      5.49 o 
   9   1   0      120.67      127.91     26.97 o 
   0   2   0     7062.85     6689.85     59.28 o 
   1   2   0     1718.53     1862.13     60.20 o 
   2   2   0     1980.84     1833.25    119.82 o 
   3   2   0        4.97       44.00     19.47 o 
   4   2   0       27.49       68.29     22.80 o 
   5   2   0      500.09      545.72     15.78 o 
   6   2   0      424.13      428.66     22.62 o 
   7   2   0       15.05       26.69      9.39 o 
   8   2   0       46.42       61.02     19.35 o 
   9   2   0      140.82      124.07     48.17 o 
   1   3   0     5776.30     5562.72    111.01 o 
   2   3   0      515.69      559.87     20.43 o 
   3   3   0    11201.17    11576.74    190.77 o 
   4   3   0     5471.13     5040.06     24.29 o 
   5   3   0     1691.88     1600.46     38.34 o 
   6   3   0      165.48      232.56     19.22 o 
   7   3   0       46.29       60.44     26.98 o 
   8   3   0       97.56      115.16     28.24 o 
   9   3   0      140.10      125.90      7.81 o 
   0   4   0     9655.62     9139.94     55.34 o 
   1   4   0     1858.85     1869.40     51.59 o 
   2   4   0     4425.22     4229.84    112.98 o 
   3   4   0     2623.76     2758.26     57.01 o 
   4   4   0      122.07      137.50      7.89 o 
   5   4   0      372.48      360.67     44.25 o 
   6   4   0      635.25      560.34     15.15 o 
   7   4   0     1181.19     1318.74     63.00 o 
   8   4   0      337.75      366.07     33.94 o 
   9   4   0      119.48      142.91     34.96 o 
   1   5   0     3359.05     3213.06     19.31 o 
   2   5   0      853.78      845.86     16.00 o 
   3   5   0      241.75      288.70     16.85 o 
   4   5   0      278.01      305.36     21.37 o 
   5   5   0      478.29      442.75      7.45 o 
   6   5   0       15.26       25.86     42.35 o 
   7   5   0      633.19      700.22     38.96 o 
   8   5   0       49.64       67.76     16.99 o 
   0   6   0      255.99      309.98     19.09 o 
   1   6   0      559.02      536.84     34.22 o 
   2   6   0     5516.16     5221.19    103.55 o 
   3   6   0      240.82      270.71     27.10 o 
   4   6   0        4.02       11.48      2.87 o 
   5   6   0      103.52      208.21     21.86 o 
   6   6   0     2303.69     2306.26     44.86 o 
   7   6   0      481.30      454.27     17.42 o 
   8   6   0      131.69      189.33     20.46 o 
   1   7   0     2361.80     2320.30     42.94 o 
   2   7   0      708.45      762.80     25.36 o 
   3   7   0     2024.36     1853.50     89.58 o 
   4   7   0     1146.96     1105.96     77.64 o 
   5   7   0       83.36       99.59     10.54 o 
   6   7   0      134.72      220.29     23.20 o 
   7   7   0       10.99       14.49     18.36 o 
   8   7   0      220.51      206.94     69.32 o 
   0   8   0      358.19      415.42     24.78 o 
   1   8   0     1525.53     1423.91    144.51 o 
   2   8   0      858.16      836.10     18.40 o 
   3   8   0      124.33      247.38     24.47 o 
   4   8   0      119.19      158.46     20.72 o 
   5   8   0        9.25       17.16     17.09 o 
   6   8   0      603.72      540.79     11.47 o 
   7   8   0       85.36      106.89     35.33 o 
   8   8   0       14.10       19.44     26.26 o 
   1   9   0      274.92      320.50     16.64 o 
   2   9   0      432.60      499.02     25.25 o 
   3   9   0      314.21      385.95     23.28 o 
   4   9   0       42.16       54.40     22.16 o 
   5   9   0      763.96      675.57     36.33 o 
   6   9   0       34.61       36.12      3.45 o 
   7   9   0       21.93       30.84     14.51 o 
   0  10   0     1569.51     1746.70     45.48 o 
   1  10   0     2380.39     2326.14     30.38 o 
   2  10   0      545.87      643.57     25.59 o 
   3  10   0       10.00       17.54     36.95 o 
   4  10   0       96.98      120.33     50.31 o 
   5  10   0      193.02      223.42      5.65 o 
   6  10   0     1576.56     1541.08     36.34 o 
   7  10   0      472.46      454.48     29.89 o 
   1  11   0     1310.36     1207.78     16.96 o 
   2  11   0       45.51       62.00      8.49 o 
   3  11   0       12.02       23.98     19.20 o 
   4  11   0      820.59      742.23     21.69 o 
   5  11   0       20.78       39.30     21.57 o 
   6  11   0       68.81       58.02      8.22 o 
   7  11   0       52.55       57.75     46.24 o 
   0  12   0      182.11      227.25     46.58 o 
   1  12   0        4.69       28.83     25.69 o 
   2  12   0      349.52      418.01     32.16 o 
   3  12   0      165.11      161.25     14.30 o 
   4  12   0      129.80      177.16     25.14 o 
   5  12   0      182.97      175.96     40.67 o 
   6  12   0       26.32       45.81     14.41 o 
   1  13   0      139.14      279.74     51.07 o 
   2  13   0     1567.68     1546.73     36.79 o 
   3  13   0     1577.47     1361.02    130.73 o 
   4  13   0      823.34      719.37     22.84 o 
   5  13   0     1161.40     1097.63     66.77 o 
   0  14   0     1603.13     1681.06     58.11 o 
   1  14   0      695.78      668.03     41.28 o 
   2  14   0       18.32       28.25      9.18 o 
   3  14   0      109.22      126.17     22.10 o 
   4  14   0       64.46       65.54      8.05 o 
   5  14   0      283.31      328.30     27.31 o 
   1  15   0        0.82       10.64     19.08 o 
   2  15   0      186.74      203.83      9.95 o 
   3  15   0      336.96      368.10     40.49 o 
   4  15   0       24.71       41.15     16.77 o 
   0  16   0      867.91      845.22     40.36 o 
   1  16   0      857.59      748.92     20.74 o 
   2  16   0      253.84      324.56     31.05 o 
  -9   1   1       16.22       62.16     52.93 o 
  -8   1   1      511.17      460.47     24.37 o 
  -7   1   1     1540.96     1394.32     94.48 o 
  -6   1   1      777.06      807.53     26.74 o 
  -5   1   1     3093.12     2864.27     17.33 o 
  -4   1   1      596.99      582.22     20.13 o 
  -3   1   1      202.87      222.66     13.79 o 
  -2   1   1    12619.26    12860.57     82.32 o 
  -1   1   1    10403.82    10364.62    298.09 o 
   0   1   1     7052.47     7061.01     42.09 o 
   1   1   1     4748.00     4577.11    108.06 o 
   2   1   1      176.33      331.79     41.60 o 
   3   1   1     3264.09     3171.82     50.11 o 
   4   1   1        2.95       28.91      9.00 o 
   5   1   1      860.55      823.07     21.45 o 
   6   1   1      422.63      435.99     22.26 o 
   7   1   1      643.88      597.64     18.79 o 
   8   1   1     2610.27     2352.34    172.12 o 
  -9   2   1      924.97      832.80     27.48 o 
  -8   2   1      122.35      201.65     33.80 o 
  -7   2   1       17.37       18.33      4.01 o 
  -6   2   1       50.79       75.80     17.44 o 
  -5   2   1     7770.05     7300.76     42.27 o 
  -4   2   1     4815.90     4764.97     28.01 o 
  -3   2   1     1649.93     1620.05     60.69 o 
  -2   2   1    47193.22    44516.46    163.23 o 
  -1   2   1     2712.47     2984.96     26.52 o 
   0   2   1      177.10      187.34     42.91 o 
   1   2   1     2575.21     2450.20     55.09 o 
   2   2   1      167.21      161.29     10.56 o 
   3   2   1     7147.86     6804.18     52.50 o 
   4   2   1     3293.75     3256.59     17.03 o 
   5   2   1     3475.77     3285.56     80.87 o 
   6   2   1     1269.24     1191.16     47.62 o 
   7   2   1       34.44       60.57     18.04 o 
   8   2   1        5.89       26.25     25.58 o 
  -9   3   1        1.96       12.08     17.48 o 
  -8   3   1        4.63        8.90     11.78 o 
  -7   3   1      770.43      748.74     20.83 o 
  -6   3   1        3.66       11.50      5.08 o 
  -5   3   1      193.36      273.92     25.52 o 
  -4   3   1     3233.69     3113.72    124.25 o 
  -3   3   1     6814.55     6321.16     86.80 o 
  -2   3   1     2297.50     2451.61     94.20 o 
  -1   3   1      309.58      375.58     62.49 o 
   0   3   1     5853.09     5541.67     30.66 o 
   1   3   1     1485.91     1550.88     17.41 o 
   2   3   1      548.92      491.45      8.10 o 
   3   3   1      420.94      394.61      5.58 o 
   4   3   1      516.41      489.32     17.24 o 
   5   3   1      206.73      241.77     12.41 o 
   6   3   1      113.12      131.73     19.14 o 
   7   3   1       17.25       13.43      3.87 o 
   8   3   1      114.00      196.78     41.01 o 
  -9   4   1        1.34        2.83      7.59 o 
  -8   4   1      129.41      141.35     18.16 o 
  -7   4   1       33.87       61.53     22.69 o 
  -6   4   1       81.17       84.01     17.62 o 
  -5   4   1       35.46       50.18     15.75 o 
  -4   4   1     3617.11     3567.28     48.83 o 
  -3   4   1     5979.99     5854.94     45.17 o 
  -2   4   1      273.19      278.75     17.67 o 
  -1   4   1       43.08       74.40     19.33 o 
   0   4   1     3878.64     3728.05     22.93 o 
   1   4   1    16794.96    16731.78    192.73 o 
   2   4   1     2651.51     2724.06     40.20 o 
   3   4   1      537.42      525.25     29.73 o 
   4   4   1     3297.51     3325.44     27.59 o 
   5   4   1      477.90      491.88     19.27 o 
   6   4   1       10.78       38.72     21.72 o 
   7   4   1      320.84      295.05     15.67 o 
   8   4   1       15.87       22.68     21.94 o 
  -9   5   1      103.95      108.08      8.70 o 
  -8   5   1      523.25      582.28     42.80 o 
  -7   5   1      864.05      842.66     26.21 o 
  -6   5   1     2353.39     2375.38     50.40 o 
  -5   5   1     2032.33     1950.54     51.65 o 
  -4   5   1       31.47       37.50      4.61 o 
  -3   5   1      717.77      739.22     18.20 o 
  -2   5   1      943.20      836.22     94.50 o 
  -1   5   1     1844.89     2035.10     70.41 o 
   0   5   1      142.69      167.61     10.97 o 
   1   5   1     9228.85     8538.09    108.22 o 
   2   5   1     8612.90     7918.76    136.07 o 
   3   5   1      546.79      562.09     16.51 o 
   4   5   1      210.76      222.77      9.51 o 
   5   5   1      207.20      248.27     39.88 o 
   6   5   1     1714.62     1766.23     69.23 o 
   7   5   1      454.75      476.04     45.01 o 
   8   5   1      263.99      301.40     23.72 o 
  -9   6   1      138.79      119.02      8.93 o 
  -8   6   1      193.28      210.19     18.64 o 
  -7   6   1        9.58       40.93     42.53 o 
  -6   6   1       32.88       34.99     46.46 o 
  -5   6   1      345.84      379.68     15.48 o 
  -4   6   1      977.81      963.53    118.04 o 
  -3   6   1     4100.05     3869.99     59.33 o 
  -2   6   1     2147.28     2553.44     40.11 o 
  -1   6   1      232.54      263.94     23.50 o 
   0   6   1     1903.87     2085.06     57.78 o 
   1   6   1     4732.52     4415.15     20.58 o 
   2   6   1      431.13      431.51     21.69 o 
   3   6   1     1258.31     1306.81    129.36 o 
   4   6   1      303.74      275.88     45.07 o 
   5   6   1      192.90      187.11     19.39 o 
   6   6   1       94.39       89.17     60.21 o 
   7   6   1      116.42      121.31     44.13 o 
   8   6   1       74.52       70.63      6.90 o 
  -8   7   1       23.12       22.77      3.07 o 
  -7   7   1       74.51       78.03     15.41 o 
  -6   7   1      251.69      349.86     36.24 o 
  -5   7   1      155.75      167.16     22.77 o 
  -4   7   1      204.74      208.47     23.68 o 
  -3   7   1      603.66      590.41     35.18 o 
  -2   7   1       15.24       32.30     17.09 o 
  -1   7   1     1637.54     1615.47     64.89 o 
   0   7   1     1010.15     1188.27     63.52 o 
   1   7   1      369.93      362.18      7.57 o 
   2   7   1        6.93       10.55     12.13 o 
   3   7   1      120.10      155.74     13.02 o 
   4   7   1       31.96       39.41     11.04 o 
   5   7   1       39.03       38.44     13.68 o 
   6   7   1      455.30      446.91     23.62 o 
   7   7   1      144.63      149.81     58.67 o 
   8   7   1        0.82        3.13      2.28 o 
  -8   8   1      585.24      482.78     42.16 o 
  -7   8   1        1.13        8.70     15.35 o 
  -6   8   1      808.04      786.06     16.71 o 
  -5   8   1       58.93       66.80     22.04 o 
  -4   8   1      639.47      651.93     27.66 o 
  -3   8   1     4534.82     4243.85    103.62 o 
  -2   8   1     2356.36     2177.68     26.59 o 
  -1   8   1      444.58      416.45     11.66 o 
   0   8   1      874.47      824.37     33.54 o 
   1   8   1     1273.74     1186.63     44.42 o 
   2   8   1      613.98      599.77     20.96 o 
   3   8   1      804.31      746.17     35.04 o 
   4   8   1     2148.24     2056.07     28.25 o 
   5   8   1      790.19      790.33     20.37 o 
   6   8   1      296.78      346.78     17.25 o 
   7   8   1      138.72      135.71     62.56 o 
  -8   9   1      418.20      460.24     38.17 o 
  -7   9   1      213.99      192.79     33.47 o 
  -6   9   1      660.59      715.49     33.68 o 
  -5   9   1       77.48       72.48      7.87 o 
  -4   9   1      196.24      201.41     11.74 o 
  -3   9   1       84.95      177.82     24.23 o 
  -2   9   1      188.71      201.55     19.23 o 
  -1   9   1     4271.77     3940.87     26.20 o 
   0   9   1      254.83      334.81     18.12 o 
   1   9   1      428.56      457.20     35.18 o 
   2   9   1     3680.27     3540.83     58.40 o 
   3   9   1       10.48       18.08      2.78 o 
   4   9   1      245.55      224.98     23.26 o 
   5   9   1       73.77      111.04     30.49 o 
   6   9   1      783.37      761.47     14.42 o 
   7   9   1      556.59      486.17     78.76 o 
  -7  10   1      159.65      245.54     45.69 o 
  -6  10   1      135.88      162.16     30.36 o 
  -5  10   1      215.30      298.37     24.47 o 
  -4  10   1        1.65        9.08     12.90 o 
  -3  10   1      304.79      291.55     39.48 o 
  -2  10   1      153.30      198.16     11.38 o 
  -1  10   1      393.47      390.67     10.69 o 
   0  10   1      119.99      100.34      6.93 o 
   1  10   1      994.53     1084.90     24.57 o 
   2  10   1       53.34       80.85     16.93 o 
   3  10   1      520.86      485.03     31.67 o 
   4  10   1      106.99      109.18      7.23 o 
   5  10   1        2.36       25.98     23.90 o 
   6  10   1      140.90      144.96     14.86 o 
   7  10   1      179.69      164.58     29.75 o 
  -7  11   1      653.97      573.10     20.33 o 
  -6  11   1      251.98      250.88     27.34 o 
  -5  11   1      197.74      213.52     10.11 o 
  -4  11   1      499.10      434.34      5.58 o 
  -3  11   1        0.10        4.03      4.07 o 
  -2  11   1      404.82      443.50     24.89 o 
  -1  11   1      587.86      558.79     29.03 o 
   0  11   1     3116.98     2973.01     51.96 o 
   1  11   1     2347.25     2138.76     63.22 o 
   2  11   1      447.69      446.49     18.18 o 
   3  11   1      344.11      361.17     24.57 o 
   4  11   1      164.71      166.33     12.64 o 
   5  11   1      225.37      274.70     19.06 o 
   6  11   1      120.68      227.07     31.41 o 
  -6  12   1      277.16      275.22     19.81 o 
  -5  12   1      784.07      686.83      8.05 o 
  -4  12   1      765.58      705.10     17.86 o 
  -3  12   1      730.08      692.56     30.30 o 
  -2  12   1      814.15      838.83     44.29 o 
  -1  12   1      842.66      839.46     27.76 o 
   0  12   1      197.73      265.34     28.74 o 
   1  12   1      417.36      491.92     33.89 o 
   2  12   1      403.79      422.83     22.48 o 
   3  12   1     1290.86     1149.77     40.40 o 
   4  12   1     1412.85     1346.96     18.96 o 
   5  12   1      401.64      426.15     30.31 o 
   6  12   1      247.23      296.00     27.41 o 
  -6  13   1       37.09       65.02     18.89 o 
  -5  13   1        0.56        1.30      4.51 o 
  -4  13   1       92.47      155.62     22.57 o 
  -3  13   1       28.04       56.07     34.48 o 
  -2  13   1       21.62       22.60     16.61 o 
  -1  13   1      723.46      757.00     44.26 o 
   0  13   1       14.64       39.19     36.75 o 
   1  13   1      390.98      382.16     35.35 o 
   2  13   1        0.23        5.51      9.65 o 
   3  13   1        1.09       11.60     17.36 o 
   4  13   1        1.93       11.99      9.04 o 
   5  13   1       13.85       26.78     21.91 o 
  -5  14   1      271.15      298.91     15.06 o 
  -4  14   1      678.09      678.85     41.97 o 
  -3  14   1      240.43      250.00     31.01 o 
  -2  14   1      335.24      322.52     55.33 o 
  -1  14   1      265.88      326.70     39.58 o 
   0  14   1       11.22       24.89      7.42 o 
   1  14   1       29.89       44.53     13.49 o 
   2  14   1      446.09      415.11     17.29 o 
   3  14   1      898.70      843.17     24.22 o 
   4  14   1      164.64      245.96     29.43 o 
  -4  15   1      496.47      547.23     40.86 o 
  -3  15   1      652.98      576.32     41.56 o 
  -2  15   1      594.33      570.10     47.10 o 
  -1  15   1      104.50      125.90     21.18 o 
   0  15   1     1563.73     1515.51     38.29 o 
   1  15   1      643.69      635.34     40.17 o 
   2  15   1       69.79       78.95     17.05 o 
   3  15   1      341.19      411.08     39.66 o 
  -2  16   1       71.83       99.98     40.17 o 
  -1  16   1        5.96       14.27     32.70 o 
   0  16   1        6.81        9.20      3.23 o 
   1  16   1      218.73      208.48     15.63 o 
   2  16   1        9.13        9.70     27.78 o 
  -9   0   2      164.31      196.75     30.13 o 
  -8   0   2      320.18      300.72     23.23 o 
  -7   0   2     3284.97     3138.18     63.51 o 
  -6   0   2      883.15      814.40     24.85 o 
  -5   0   2      255.44      314.36     39.66 o 
  -4   0   2    11821.93    12417.54    147.98 o 
  -3   0   2      166.14      211.85     27.94 o 
  -2   0   2      124.47      149.66     77.36 o 
  -1   0   2     1129.77     1403.22     63.88 o 
   0   0   2     5091.95     5060.19     89.45 o 
   1   0   2     6825.79     6382.92     32.92 o 
   2   0   2      159.69      174.20      3.32 o 
   3   0   2     2739.24     2474.37    193.55 o 
   4   0   2     1137.79     1246.62     30.41 o 
   5   0   2      498.20      562.12     32.90 o 
   6   0   2      826.99      783.41     23.62 o 
   7   0   2      857.47      817.58     39.66 o 
   8   0   2      270.28      228.22      6.37 o 
  -9   1   2      859.87      774.20     56.26 o 
  -8   1   2      243.20      288.70     15.03 o 
  -7   1   2       54.22       79.53     17.41 o 
  -6   1   2       14.76       21.13      6.46 o 
  -5   1   2        5.65       10.65      8.13 o 
  -4   1   2     1837.88     1915.15     24.34 o 
  -3   1   2        8.69       14.63     11.23 o 
  -2   1   2      702.51      797.01     34.53 o 
  -1   1   2     2348.11     2425.95    114.04 o 
   0   1   2     1347.64     1363.71     72.43 o 
   1   1   2     1172.52     1531.44     30.88 o 
   2   1   2      330.54      326.07     24.09 o 
   3   1   2     3516.40     3207.55     20.41 o 
   4   1   2     1222.29     1218.02    140.93 o 
   5   1   2      115.52      167.50     19.15 o 
   6   1   2     1521.99     1377.75     12.10 o 
   7   1   2       16.27       14.56      1.42 o 
   8   1   2      189.23      239.57     26.05 o 
  -9   2   2        2.24        3.44      1.00 o 
  -8   2   2      436.82      433.16     16.59 o 
  -7   2   2       58.01       54.77      7.73 o 
  -6   2   2       98.22      183.96     22.30 o 
  -5   2   2      704.97      623.54      4.01 o 
  -4   2   2     2849.59     2751.49     38.33 o 
  -3   2   2     7253.44     6862.46    104.29 o 
  -2   2   2     8702.81     8987.12    134.47 o 
  -1   2   2       32.30       62.57     22.78 o 
   0   2   2     3267.86     3043.66    190.41 o 
   1   2   2      349.25      383.24     28.41 o 
   2   2   2      980.70     1090.05     32.01 o 
   3   2   2     1493.70     1535.39     48.47 o 
   4   2   2      632.98      630.89     17.77 o 
   5   2   2      591.45      622.50     30.22 o 
   6   2   2      245.82      271.82     17.08 o 
   7   2   2      297.58      285.36     26.20 o 
   8   2   2       11.95       26.78     13.87 o 
  -9   3   2      597.88      650.61     42.00 o 
  -8   3   2      421.86      424.94     13.72 o 
  -7   3   2      193.46      163.67     45.85 o 
  -6   3   2        5.87       13.70      5.69 o 
  -5   3   2      127.95      116.27     33.97 o 
  -4   3   2    11111.23    10802.59    237.12 o 
  -3   3   2     2983.19     2828.08    119.05 o 
  -2   3   2       69.51       53.47     15.37 o 
  -1   3   2     4135.34     4089.46     43.31 o 
   0   3   2      279.25      303.94     23.22 o 
   1   3   2      176.65      245.57     23.04 o 
   2   3   2     2212.07     2098.21     61.62 o 
   3   3   2     2788.31     2885.10     70.04 o 
   4   3   2     4024.00     3763.57     22.32 o 
   5   3   2      608.16      630.73     25.21 o 
   6   3   2     1482.00     1399.28     18.68 o 
   7   3   2      187.05      180.46     32.68 o 
   8   3   2        2.10        7.78     34.44 o 
  -9   4   2      163.18      167.04     39.66 o 
  -8   4   2       53.47       69.50     35.68 o 
  -7   4   2     1508.58     1525.23    158.07 o 
  -6   4   2     2282.75     2281.53     14.44 o 
  -5   4   2     2236.26     2100.17    122.15 o 
  -4   4   2     9270.09     8594.17     90.68 o 
  -3   4   2      757.48      719.49     24.03 o 
  -2   4   2     1272.46     1566.42     50.34 o 
  -1   4   2        7.44       17.36      7.32 o 
   0   4   2      733.51      723.72     30.23 o 
   1   4   2     8511.36     7965.73     54.39 o 
   2   4   2     2282.52     2401.69     38.16 o 
   3   4   2      363.92      389.12     14.88 o 
   4   4   2      399.96      437.54     22.44 o 
   5   4   2      291.43      373.68     34.39 o 
   6   4   2        5.43       10.08     19.27 o 
   7   4   2      244.01      345.20     49.72 o 
   8   4   2      251.69      287.80     17.16 o 
  -9   5   2        5.48        7.98      5.65 o 
  -8   5   2        3.67       17.39     19.90 o 
  -7   5   2        3.53        8.67     17.76 o 
  -6   5   2      167.31      243.88     29.66 o 
  -5   5   2        0.90        4.58      4.53 o 
  -4   5   2      797.48      823.62     19.83 o 
  -3   5   2      689.07      708.51     26.26 o 
  -2   5   2        3.50       14.25     20.70 o 
  -1   5   2      337.18      350.72     23.96 o 
   0   5   2      217.60      265.24     11.20 o 
   1   5   2      834.83      822.95     29.64 o 
   2   5   2      496.73      500.43     14.50 o 
   3   5   2      866.10      832.54     11.13 o 
   4   5   2      576.95      601.09     19.34 o 
   5   5   2      155.74      165.18     34.16 o 
   6   5   2       55.46       92.19     30.52 o 
   7   5   2       18.07       45.86     17.87 o 
   8   5   2        8.59       16.60     15.70 o 
  -9   6   2       42.95       88.98     46.25 o 
  -8   6   2     1178.72     1028.61     53.14 o 
  -7   6   2      613.10      541.87     17.09 o 
  -6   6   2     1346.00     1503.78    126.92 o 
  -5   6   2     4932.46     4473.95    161.02 o 
  -4   6   2      190.20      213.66     21.43 o 
  -3   6   2      731.24      826.25     29.98 o 
  -2   6   2      891.66      924.80     24.31 o 
  -1   6   2     6856.34     6698.78     30.27 o 
   0   6   2     2819.09     2839.61     25.91 o 
   1   6   2     3745.81     3444.96     99.47 o 
   2   6   2     7971.75     7177.01     14.68 o 
   3   6   2     2244.75     2117.15     44.00 o 
   4   6   2      180.55      226.74     23.15 o 
   5   6   2       15.38       26.43     13.36 o 
   6   6   2      110.57      123.66     74.43 o 
   7   6   2      963.30      851.39     60.77 o 
  -9   7   2       33.01       35.83     13.58 o 
  -8   7   2      143.19      174.35     20.20 o 
  -7   7   2      393.40      382.23     18.36 o 
  -6   7   2      302.55      290.95     40.04 o 
  -5   7   2       56.94      131.59     29.38 o 
  -4   7   2      723.58      736.95     36.80 o 
  -3   7   2     9838.95     9343.11    493.50 o 
  -2   7   2     5121.29     4649.26     43.71 o 
  -1   7   2     1641.99     1610.62     63.35 o 
   0   7   2     4257.14     3942.53     28.77 o 
   1   7   2      392.15      397.64     25.59 o 
   2   7   2     4449.34     4279.16     44.06 o 
   3   7   2      390.89      382.84     26.04 o 
   4   7   2     1449.62     1372.26    163.67 o 
   5   7   2     1901.20     1788.08    119.82 o 
   6   7   2      452.00      489.41     34.05 o 
   7   7   2      314.75      296.92     65.41 o 
  -8   8   2      116.74      144.13     42.00 o 
  -7   8   2        4.27        9.16     17.89 o 
  -6   8   2      118.97      146.17     22.68 o 
  -5   8   2      351.34      347.08     25.76 o 
  -4   8   2      116.39      192.49     20.48 o 
  -3   8   2       49.78       90.48     34.67 o 
  -2   8   2       55.68       68.28     37.40 o 
  -1   8   2      622.55      640.10     12.17 o 
   0   8   2      434.64      423.71     18.83 o 
   1   8   2       40.59       60.03      7.95 o 
   2   8   2      376.06      356.83     21.49 o 
   3   8   2       34.94       41.69     19.41 o 
   4   8   2       39.63       80.87     27.32 o 
   5   8   2       20.88       25.86      7.35 o 
   6   8   2        0.75        1.80      5.50 o 
   7   8   2       46.52       79.84     38.73 o 
  -8   9   2      178.45      189.61     51.00 o 
  -7   9   2       52.75       70.42     24.17 o 
  -6   9   2      199.13      211.32     30.30 o 
  -5   9   2      179.36      182.71     11.82 o 
  -4   9   2      202.51      287.00     28.32 o 
  -3   9   2     1269.00     1335.41     74.96 o 
  -2   9   2     6363.12     6001.75     30.61 o 
  -1   9   2     2047.42     2123.61     99.53 o 
   0   9   2      164.47      219.51     25.62 o 
   1   9   2      430.42      491.79     19.37 o 
   2   9   2      526.87      522.55     26.44 o 
   3   9   2      513.26      492.08     17.51 o 
   4   9   2      831.36      774.84     26.32 o 
   5   9   2      811.26      763.77     13.13 o 
   6   9   2      321.25      356.17     51.43 o 
   7   9   2        0.81        4.22      6.07 o 
  -8  10   2      410.71      369.49     26.50 o 
  -7  10   2      705.06      605.14     32.27 o 
  -6  10   2      886.31      826.30     45.89 o 
  -5  10   2     1008.83      955.07     21.51 o 
  -4  10   2      688.82      691.41     22.25 o 
  -3  10   2      273.14      309.70     18.06 o 
  -2  10   2      777.54      713.84     16.89 o 
  -1  10   2     4230.76     4143.42     63.67 o 
   0  10   2     2572.07     2300.00     15.42 o 
   1  10   2     2006.71     1901.63     17.67 o 
   2  10   2     2041.03     1843.64    138.30 o 
   3  10   2      296.86      356.83     27.15 o 
   4  10   2       63.73       61.69     15.75 o 
   5  10   2        3.58       12.63     15.06 o 
   6  10   2      264.70      280.86     31.88 o 
  -7  11   2       20.61       22.78      3.19 o 
  -6  11   2      264.71      359.04     32.18 o 
  -5  11   2       24.21       52.24     22.10 o 
  -4  11   2       43.15       72.38     24.62 o 
  -3  11   2     2391.44     2240.19     25.28 o 
  -2  11   2       46.30       45.04     10.00 o 
  -1  11   2      399.76      369.73     26.49 o 
   0  11   2       45.45       40.01      7.14 o 
   1  11   2      447.26      529.28     24.53 o 
   2  11   2      422.88      472.74     19.09 o 
   3  11   2       66.41       97.15     18.57 o 
   4  11   2      330.86      324.82     23.05 o 
   5  11   2      648.31      570.94     33.37 o 
   6  11   2       76.04      100.32     24.93 o 
  -7  12   2      101.69       91.50     13.28 o 
  -6  12   2      432.62      426.92     31.17 o 
  -5  12   2       15.83       20.79      5.26 o 
  -4  12   2      344.13      406.91     21.94 o 
  -3  12   2      149.48      196.54     31.01 o 
  -2  12   2      316.73      331.81     22.30 o 
  -1  12   2      217.23      232.42     28.27 o 
   0  12   2       64.70       88.08     39.97 o 
   1  12   2     1390.49     1636.77    129.29 o 
   2  12   2        5.70       13.16     23.26 o 
   3  12   2       34.90       34.09      3.96 o 
   4  12   2      227.14      225.62     11.21 o 
   5  12   2       38.98       53.39     10.00 o 
  -6  13   2       24.48       37.40     11.25 o 
  -5  13   2      755.34      676.28     18.28 o 
  -4  13   2     1266.60     1150.45    167.05 o 
  -3  13   2      264.81      254.77     27.19 o 
  -2  13   2      886.54      825.77     12.58 o 
  -1  13   2      531.92      611.30     35.63 o 
   0  13   2       20.43       47.87     40.15 o 
   1  13   2       64.34       62.59      6.23 o 
   2  13   2      249.28      222.10     14.09 o 
   3  13   2     1272.96     1363.43     57.70 o 
   4  13   2      489.97      446.11     13.99 o 
  -5  14   2      107.11      175.59     21.06 o 
  -4  14   2       43.73       45.49      7.95 o 
  -3  14   2        1.28       15.47     36.66 o 
  -2  14   2      286.31      268.28     29.21 o 
  -1  14   2        3.93        7.06     25.45 o 
   0  14   2      416.34      446.35     30.35 o 
   1  14   2     1084.55     1000.86     23.34 o 
   2  14   2      354.04      374.80     57.30 o 
   3  14   2       73.28       84.80     29.12 o 
   4  14   2       60.93       65.47     56.45 o 
  -4  15   2        0.19        0.72      1.32 o 
  -3  15   2       28.65       40.79     20.38 o 
  -2  15   2       70.11      116.10     47.95 o 
  -1  15   2        1.52        4.48      3.08 o 
   0  15   2        4.40        7.09     14.61 o 
   1  15   2        1.76       14.94     38.07 o 
   2  15   2        1.90        5.81      8.93 o 
   3  15   2       30.85       74.97     38.80 o 
  -2  16   2       11.46       18.32     25.31 o 
  -1  16   2       68.76       88.50     37.69 o 
   0  16   2      328.55      342.57     21.90 o 
   1  16   2      511.28      549.63     50.18 o 
 -10   1   3       40.92       51.70     10.60 o 
  -9   1   3       75.91       74.11     36.55 o 
  -8   1   3       95.81       99.76     10.11 o 
  -7   1   3        7.57       36.62     21.62 o 
  -6   1   3     1173.01     1277.99     67.19 o 
  -5   1   3     1024.68     1033.02     38.77 o 
  -4   1   3     2383.43     2666.64     61.17 o 
  -3   1   3       88.87      110.62     26.41 o 
  -2   1   3     1211.67     1391.45     56.60 o 
  -1   1   3      721.36      739.21     27.78 o 
   0   1   3     3461.74     3186.56    176.35 o 
   1   1   3     3849.75     3549.35     60.27 o 
   2   1   3      767.67      744.93     18.98 o 
   3   1   3       48.84       81.10     27.48 o 
   4   1   3      993.55      955.71     23.98 o 
   5   1   3      353.27      356.88     38.06 o 
   6   1   3      127.29      126.65     11.62 o 
   7   1   3       26.94       22.86     16.58 o 
   8   1   3      277.76      295.73     21.71 o 
 -10   2   3      245.22      221.16     26.34 o 
  -9   2   3     1460.90     1366.59     73.92 o 
  -8   2   3      910.18      815.74     27.65 o 
  -7   2   3       10.37       27.25     20.40 o 
  -6   2   3      305.60      288.00      7.70 o 
  -5   2   3        9.28       30.94     13.51 o 
  -4   2   3     2075.96     1932.60     22.85 o 
  -3   2   3      381.23      432.13     19.03 o 
  -2   2   3       30.16       50.49      9.53 o 
  -1   2   3    15788.99    14938.92     68.02 o 
   0   2   3      665.65      658.20     37.24 o 
   1   2   3        0.22        8.03      7.99 o 
   2   2   3        1.49       10.46     16.72 o 
   3   2   3      824.85      787.91     26.83 o 
   4   2   3     3624.35     3446.43     68.72 o 
   5   2   3      971.14      904.38     13.67 o 
   6   2   3       45.35       69.22     19.00 o 
   7   2   3       84.87      102.02     15.35 o 
  -9   3   3      111.92      153.77     37.66 o 
  -8   3   3       64.82       75.33     15.75 o 
  -7   3   3       55.41       76.82     51.51 o 
  -6   3   3     1141.51     1346.42     64.46 o 
  -5   3   3       29.67       34.62     10.73 o 
  -4   3   3       31.32       33.98     32.73 o 
  -3   3   3     1812.72     2112.96     38.69 o 
  -2   3   3     6968.34     6523.28     63.32 o 
  -1   3   3     6072.85     5636.72     25.09 o 
   0   3   3     1111.51     1284.30     32.01 o 
   1   3   3     1394.66     1597.56     23.84 o 
   2   3   3      118.10      213.51     30.50 o 
   3   3   3       64.17       75.09      8.16 o 
   4   3   3     2228.02     2139.71    103.08 o 
   5   3   3       74.30       66.80      1.57 o 
   6   3   3     1173.80     1098.92     14.88 o 
   7   3   3        0.58        6.80     11.83 o 
  -9   4   3      141.46      201.41     31.18 o 
  -8   4   3       59.09       56.90     11.16 o 
  -7   4   3     1437.82     1474.29     48.03 o 
  -6   4   3        0.18        2.46      7.19 o 
  -5   4   3     1452.46     1491.36     28.80 o 
  -4   4   3      135.36      166.93     11.22 o 
  -3   4   3     2752.92     2551.31    118.76 o 
  -2   4   3     2030.64     1919.78     58.18 o 
  -1   4   3     4001.46     3917.44     25.01 o 
   0   4   3     1187.98     1141.51     36.17 o 
   1   4   3      299.50      394.42     21.73 o 
   2   4   3     1196.50     1517.02     39.74 o 
   3   4   3        7.91       13.22      5.24 o 
   4   4   3      462.17      468.28     13.75 o 
   5   4   3      996.36     1009.71      7.22 o 
   6   4   3       36.37       84.54     43.27 o 
   7   4   3      209.40      207.66     18.46 o 
  -9   5   3        6.62       13.86     35.76 o 
  -8   5   3      552.19      578.72     46.90 o 
  -7   5   3     1688.71     1799.40     39.66 o 
  -6   5   3     4706.17     4456.78     69.92 o 
  -5   5   3     2311.93     2177.62    155.66 o 
  -4   5   3       59.32       67.28     26.98 o 
  -3   5   3       30.42       41.45     13.85 o 
  -2   5   3     1366.10     1333.54     64.96 o 
  -1   5   3     1830.42     2066.85     39.05 o 
   0   5   3    12601.05    11740.17    452.75 o 
   1   5   3     5644.40     5116.61     63.50 o 
   2   5   3     7507.99     7035.12     49.54 o 
   3   5   3     2785.53     2703.08     44.92 o 
   4   5   3      713.21      763.92     41.30 o 
   5   5   3       38.55       77.76     18.45 o 
   6   5   3       71.85       69.60     10.47 o 
   7   5   3      556.37      566.88     18.86 o 
  -9   6   3       27.39       26.88     16.13 o 
  -8   6   3      267.22      378.19     35.06 o 
  -7   6   3      925.99      941.64     30.50 o 
  -6   6   3      167.25      175.67     10.23 o 
  -5   6   3     1047.80     1077.01     23.94 o 
  -4   6   3     1475.61     1501.72     52.59 o 
  -3   6   3      660.22      629.04     55.64 o 
  -2   6   3     3618.27     3291.80     46.67 o 
  -1   6   3      425.72      486.04     18.66 o 
   0   6   3      131.76      105.02      9.70 o 
   1   6   3       70.03       73.39      7.89 o 
   2   6   3      500.25      529.86     50.57 o 
   3   6   3      187.05      245.21     29.98 o 
   4   6   3       25.12       31.75      8.89 o 
   5   6   3      358.63      344.90     11.77 o 
   6   6   3      432.20      524.43     54.93 o 
   7   6   3      156.85      283.47     47.07 o 
  -9   7   3        0.06        7.70     21.35 o 
  -8   7   3      261.13      303.51     23.34 o 
  -7   7   3      420.58      507.74     45.97 o 
  -6   7   3      313.69      355.60     39.66 o 
  -5   7   3      523.28      573.11     21.57 o 
  -4   7   3     2895.24     2786.88     77.97 o 
  -3   7   3       33.17       55.08     18.05 o 
  -2   7   3        5.93       13.82     31.16 o 
  -1   7   3       25.87       41.95      9.77 o 
   0   7   3     2252.64     2065.32     69.52 o 
   1   7   3      133.75      167.50     25.44 o 
   2   7   3     1001.69      928.44     50.22 o 
   3   7   3     1123.99     1413.61     66.24 o 
   4   7   3      183.88      223.02     13.12 o 
   5   7   3       68.04       64.74     20.99 o 
   6   7   3        4.16        9.21      6.30 o 
   7   7   3      144.68      132.54      9.67 o 
  -8   8   3      276.97      274.55     23.43 o 
  -7   8   3     1409.05     1568.29     60.35 o 
  -6   8   3       24.75       28.07      5.24 o 
  -5   8   3      625.44      603.91     32.42 o 
  -4   8   3      969.60     1098.99     66.27 o 
  -3   8   3    12778.55    11593.82     42.92 o 
  -2   8   3     9298.16     8478.35     84.14 o 
  -1   8   3      884.26      849.03     22.73 o 
   0   8   3      952.18      853.35     80.62 o 
   1   8   3     1124.56     1144.01     29.23 o 
   2   8   3      606.82      610.71     33.51 o 
   3   8   3      245.65      247.75     39.43 o 
   4   8   3      441.05      433.75     29.33 o 
   5   8   3     2582.30     2370.94     40.34 o 
   6   8   3      990.73      857.20     21.48 o 
  -8   9   3      484.23      540.67     47.38 o 
  -7   9   3      414.98      449.11     33.89 o 
  -6   9   3      221.79      210.59     39.68 o 
  -5   9   3     2181.16     1921.58    157.83 o 
  -4   9   3      200.06      219.65     37.56 o 
  -3   9   3       93.57       93.16     14.42 o 
  -2   9   3      191.48      226.28     21.42 o 
  -1   9   3      724.48      768.81     32.82 o 
   0   9   3     2460.43     2466.54     37.54 o 
   1   9   3      669.25      662.51     28.84 o 
   2   9   3     1848.11     2037.31     49.14 o 
   3   9   3     2046.24     2063.86     50.69 o 
   4   9   3       16.67       22.95     10.37 o 
   5   9   3        9.55       13.70     17.28 o 
   6   9   3       33.37       41.16      3.60 o 
  -8  10   3      144.67      266.62     47.01 o 
  -7  10   3       17.10       24.89      7.41 o 
  -6  10   3       18.03       62.66     32.36 o 
  -5  10   3       30.47       31.12      9.01 o 
  -4  10   3      395.82      352.99     41.11 o 
  -3  10   3      862.11      851.62     47.04 o 
  -2  10   3       83.50       98.32      8.04 o 
  -1  10   3      545.60      556.42     16.83 o 
   0  10   3        5.48       23.20     18.64 o 
   1  10   3        0.04        0.99      1.01 o 
   2  10   3        0.18        3.69      5.36 o 
   3  10   3      342.15      394.71     37.01 o 
   4  10   3      134.50      157.45     33.14 o 
   5  10   3       33.15       28.23     11.73 o 
   6  10   3      154.49      207.20     41.01 o 
  -7  11   3      615.03      591.14     24.51 o 
  -6  11   3     1329.30     1222.17    132.11 o 
  -5  11   3      520.28      438.10     25.65 o 
  -4  11   3     1547.48     1601.63     28.12 o 
  -3  11   3      369.52      388.71     18.85 o 
  -2  11   3      572.15      504.55     22.11 o 
  -1  11   3      307.04      324.66     29.44 o 
   0  11   3      264.24      334.15     27.75 o 
   1  11   3     1539.92     1679.69    107.87 o 
   2  11   3     1344.09     1183.43    154.08 o 
   3  11   3      197.80      260.24     19.66 o 
   4  11   3      350.76      351.97     33.70 o 
   5  11   3       48.87       75.06     25.81 o 
  -7  12   3       21.37       45.16     13.19 o 
  -6  12   3        0.03        2.05      2.21 o 
  -5  12   3       25.23       30.32      9.69 o 
  -4  12   3      382.82      380.02     14.98 o 
  -3  12   3      240.78      243.12     29.43 o 
  -2  12   3      996.44      878.74     17.39 o 
  -1  12   3     1540.12     1451.24     64.78 o 
   0  12   3      717.75      696.44     22.18 o 
   1  12   3       32.34       38.19     15.34 o 
   2  12   3        3.14        2.09      4.59 o 
   3  12   3      253.17      352.90     31.12 o 
   4  12   3      576.59      563.10     20.44 o 
   5  12   3      492.91      454.84     33.23 o 
  -6  13   3       38.37       49.44     13.38 o 
  -5  13   3      209.90      249.37     18.13 o 
  -4  13   3       19.96       43.09     24.41 o 
  -3  13   3       19.77       77.66     46.08 o 
  -2  13   3       32.88       35.18      8.01 o 
  -1  13   3       56.76       63.14      7.19 o 
   0  13   3      397.89      492.04     41.92 o 
   1  13   3       80.70      138.71     56.55 o 
   2  13   3        4.79        8.60      9.58 o 
   3  13   3      114.59      201.01     71.78 o 
   4  13   3        6.58       22.00     20.59 o 
  -5  14   3        4.32       23.78     26.80 o 
  -4  14   3      214.83      309.26     29.30 o 
  -3  14   3       48.96       66.88     42.14 o 
  -2  14   3       75.87       78.34      7.39 o 
  -1  14   3      879.67      817.35     35.32 o 
   0  14   3        6.64        6.87      2.88 o 
   1  14   3       25.34       43.60     21.54 o 
   2  14   3       16.28       10.23     14.52 o 
   3  14   3      425.08      398.25     19.81 o 
  -4  15   3      241.42      341.91     32.10 o 
  -3  15   3      295.21      324.79     45.59 o 
  -2  15   3        4.60        5.65      8.56 o 
  -1  15   3      155.76      204.63     47.75 o 
   0  15   3      338.87      393.28     31.57 o 
   1  15   3      794.17      714.87     12.18 o 
   2  15   3      323.81      433.53     40.73 o 
  -2  16   3       25.31       50.76     22.69 o 
  -1  16   3      576.31      611.39     33.19 o 
   0  16   3      185.07      201.61     32.67 o 
  -9   0   4        4.75       54.77     85.27 o 
  -8   0   4       70.09       69.50      6.65 o 
  -7   0   4       17.97       37.78     21.04 o 
  -6   0   4     3669.84     3324.57     53.47 o 
  -5   0   4     7916.52     7257.75     87.03 o 
  -4   0   4     1351.61     1574.63     48.87 o 
  -3   0   4     4291.35     4013.42     37.91 o 
  -2   0   4      465.72      552.14     76.06 o 
  -1   0   4     3424.91     3561.19     37.19 o 
   0   0   4     1694.61     1848.33     23.62 o 
   1   0   4      518.15      513.47     20.92 o 
   2   0   4     4478.66     4369.44     35.75 o 
   3   0   4     2699.62     2544.34     87.78 o 
   4   0   4      583.13      589.33     31.29 o 
   5   0   4      142.69      199.43     23.09 o 
   6   0   4      388.36      494.02     43.85 o 
   7   0   4       85.10      103.61     33.78 o 
 -10   1   4      123.69      215.72     83.31 o 
  -9   1   4      129.71      197.68     40.77 o 
  -8   1   4      523.84      449.34     10.32 o 
  -7   1   4      100.14       96.04      7.37 o 
  -6   1   4       18.20       25.93      4.55 o 
  -5   1   4      402.46      453.82     22.57 o 
  -4   1   4     2239.57     2103.73    135.42 o 
  -3   1   4     5184.00     5310.09     39.55 o 
  -2   1   4       52.35       69.22     31.61 o 
  -1   1   4     6173.15     5734.67     51.75 o 
   0   1   4     2382.35     2435.30     58.42 o 
   1   1   4      831.91      818.38     12.25 o 
   2   1   4      538.10      519.27     36.84 o 
   3   1   4      943.92      879.74     12.40 o 
   4   1   4     2627.36     2424.56     35.94 o 
   5   1   4      155.86      164.15     19.47 o 
   6   1   4        6.64       10.15      2.37 o 
   7   1   4      343.21      336.75     21.27 o 
 -10   2   4       22.30       74.95     87.03 o 
  -9   2   4      292.10      267.77     19.02 o 
  -8   2   4       34.41       58.12     24.76 o 
  -7   2   4      470.62      508.71     19.55 o 
  -6   2   4        2.57        4.94      6.60 o 
  -5   2   4      388.83      369.83     18.18 o 
  -4   2   4      228.81      289.27     40.38 o 
  -3   2   4     1217.60     1194.20     26.26 o 
  -2   2   4     3203.14     3103.07    139.23 o 
  -1   2   4     1348.48     1414.46     83.78 o 
   0   2   4     2056.96     1955.89    203.68 o 
   1   2   4       16.91       28.62      7.86 o 
   2   2   4        2.05       20.88     32.71 o 
   3   2   4      465.15      535.53     27.79 o 
   4   2   4       79.09       77.57      4.38 o 
   5   2   4       23.75       30.48      8.76 o 
   6   2   4       27.06       49.00     11.26 o 
   7   2   4        1.09        2.47      1.75 o 
 -10   3   4      176.32      248.20     29.76 o 
  -9   3   4      498.07      435.51     44.86 o 
  -8   3   4     1288.57     1372.83     95.91 o 
  -7   3   4      569.29      538.36     38.40 o 
  -6   3   4      387.09      460.02     36.57 o 
  -5   3   4      178.82      330.21     32.70 o 
  -4   3   4     1046.33     1066.98     35.49 o 
  -3   3   4     4878.43     4451.48     34.55 o 
  -2   3   4     8950.06     8634.63    217.42 o 
  -1   3   4     8255.47     7900.51     61.51 o 
   0   3   4     2891.76     2693.38     43.56 o 
   1   3   4        5.23       18.29     28.50 o 
   2   3   4      116.70      134.03     24.98 o 
   3   3   4     1509.97     1651.75     93.59 o 
   4   3   4      221.73      236.90      6.33 o 
   5   3   4      702.72      693.07     22.36 o 
   6   3   4      802.46      719.91     19.35 o 
   7   3   4      568.50      555.15     28.50 o 
  -9   4   4       20.95       64.67     33.87 o 
  -8   4   4       62.99       63.54      7.67 o 
  -7   4   4      833.47      787.58     59.76 o 
  -6   4   4     2284.62     2340.18    121.25 o 
  -5   4   4      589.16      578.33     31.22 o 
  -4   4   4      706.99      613.16     18.68 o 
  -3   4   4     1452.19     1428.22     42.25 o 
  -2   4   4     1252.05     1300.44    111.72 o 
  -1   4   4     2076.56     1991.01     44.87 o 
   0   4   4     1640.97     1814.95     31.47 o 
   1   4   4     2898.79     2927.64     82.62 o 
   2   4   4     4048.54     3806.53     83.10 o 
   3   4   4      509.72      555.85     38.13 o 
   4   4   4        2.90        5.54      3.71 o 
   5   4   4       53.81       61.93      8.36 o 
   6   4   4      145.99      203.70     25.40 o 
   7   4   4      366.15      462.13     42.02 o 
  -9   5   4       40.61       60.18     10.30 o 
  -8   5   4       97.40      137.04     20.04 o 
  -7   5   4      214.74      268.50     26.36 o 
  -6   5   4     3469.59     3378.81     45.14 o 
  -5   5   4       20.89       68.24     47.98 o 
  -4   5   4       54.47       69.16     18.55 o 
  -3   5   4      369.05      409.59     31.17 o 
  -2   5   4     1355.10     1415.34     30.62 o 
  -1   5   4       17.84       33.86     18.59 o 
   0   5   4      190.37      214.41     50.40 o 
   1   5   4      522.28      511.88      5.97 o 
   2   5   4       37.25       57.77     13.69 o 
   3   5   4        0.32        7.02     20.83 o 
   4   5   4     1468.90     1455.14     33.53 o 
   5   5   4       17.51       22.78      7.98 o 
   6   5   4        0.65        4.07     13.96 o 
  -9   6   4      110.05      102.88      7.35 o 
  -8   6   4      229.33      303.06     32.24 o 
  -7   6   4     1702.36     1690.10     25.14 o 
  -6   6   4      263.62      377.02     48.57 o 
  -5   6   4     2007.04     2039.54     34.65 o 
  -4   6   4     3136.00     2876.09    127.27 o 
  -3   6   4      681.82      683.87     24.36 o 
  -2   6   4       78.33      107.43     16.36 o 
  -1   6   4      486.71      476.23      5.75 o 
   0   6   4     4020.35     3976.63     49.59 o 
   1   6   4     2393.40     2290.15     21.39 o 
   2   6   4     2251.53     2083.58     77.05 o 
   3   6   4     1489.44     1531.77     23.06 o 
   4   6   4       52.92       68.19      9.27 o 
   5   6   4        1.01        5.44      4.41 o 
   6   6   4        1.12        2.53      3.16 o 
  -9   7   4      441.01      392.85      7.97 o 
  -8   7   4      705.91      750.29     64.18 o 
  -7   7   4     1309.56     1312.74     49.60 o 
  -6   7   4      191.76      308.92     61.51 o 
  -5   7   4     2316.81     2344.34     97.94 o 
  -4   7   4      170.49      181.30     12.84 o 
  -3   7   4     2923.28     2666.88     59.46 o 
  -2   7   4     8048.04     7602.97     61.64 o 
  -1   7   4      591.38      584.51     32.93 o 
   0   7   4      723.53      719.03     35.82 o 
   1   7   4     2542.04     2466.85     22.82 o 
   2   7   4        0.16        6.85     13.15 o 
   3   7   4      868.98      851.00     71.72 o 
   4   7   4      390.24      347.61     30.29 o 
   5   7   4     1684.30     1828.54     45.76 o 
   6   7   4     1300.12     1375.03     18.70 o 
  -9   8   4       50.08       67.35     30.03 o 
  -8   8   4       13.31       24.23     15.47 o 
  -7   8   4      693.82      664.49     25.80 o 
  -6   8   4        7.50       11.16      3.34 o 
  -5   8   4      505.59      505.05     20.83 o 
  -4   8   4      447.18      451.28     16.64 o 
  -3   8   4       23.75       67.97     30.62 o 
  -2   8   4      288.35      335.05     27.30 o 
  -1   8   4       90.74      154.45     22.96 o 
   0   8   4      176.56      163.55     14.55 o 
   1   8   4      180.22      180.57     12.42 o 
   2   8   4       33.01       56.04     12.09 o 
   3   8   4      283.21      306.51     22.57 o 
   4   8   4       32.48       55.41     11.40 o 
   5   8   4       65.48       79.97     21.96 o 
   6   8   4       62.90       79.26     25.87 o 
  -8   9   4      330.49      349.07     25.06 o 
  -7   9   4       33.32       63.33     39.42 o 
  -6   9   4       77.33      106.76     24.42 o 
  -5   9   4      174.41      267.60     21.99 o 
  -4   9   4      270.15      313.44     25.71 o 
  -3   9   4      374.75      386.48     33.07 o 
  -2   9   4      797.71      809.91     25.98 o 
  -1   9   4      582.13      552.16     18.89 o 
   0   9   4      848.38      849.71     13.85 o 
   1   9   4      383.06      393.45     13.74 o 
   2   9   4       47.69       50.49      9.69 o 
   3   9   4      395.44      419.22     22.55 o 
   4   9   4      605.98      651.00     36.02 o 
   5   9   4     1201.52     1178.69     11.98 o 
  -8  10   4       47.81       66.78     19.47 o 
  -7  10   4      563.31      586.73     21.70 o 
  -6  10   4      703.33      700.68     24.09 o 
  -5  10   4     1346.86     1210.27     15.34 o 
  -4  10   4     2450.92     2312.26     44.27 o 
  -3  10   4      569.88      611.26     24.14 o 
  -2  10   4       21.15       44.29     20.52 o 
  -1  10   4        1.43        3.59     10.97 o 
   0  10   4      574.09      639.01     25.32 o 
   1  10   4     1024.21      902.55     40.03 o 
   2  10   4      878.47      765.90     16.56 o 
   3  10   4     1450.15     1698.36     70.25 o 
   4  10   4      310.39      310.24     11.72 o 
   5  10   4        8.45        9.86      2.63 o 
  -7  11   4      260.93      311.36     37.22 o 
  -6  11   4      363.11      378.86     15.52 o 
  -5  11   4       22.06       37.83     38.34 o 
  -4  11   4       42.25       90.75     39.57 o 
  -3  11   4      549.08      520.61     55.21 o 
  -2  11   4     1211.67     1320.72     27.97 o 
  -1  11   4      188.77      226.18     25.62 o 
   0  11   4       74.03       91.98     26.07 o 
   1  11   4      704.73      734.40     22.48 o 
   2  11   4       43.86       60.59     15.01 o 
   3  11   4        0.50        4.07      5.66 o 
   4  11   4       25.50       58.50     17.58 o 
  -7  12   4        4.22       22.87     13.40 o 
  -6  12   4      537.54      454.37      8.13 o 
  -5  12   4      142.93      125.06      1.88 o 
  -4  12   4       64.93       67.76      7.50 o 
  -3  12   4      549.69      577.60     25.91 o 
  -2  12   4       11.12       17.69     10.05 o 
  -1  12   4      370.16      374.71     17.39 o 
   0  12   4       19.21       29.46      9.04 o 
   1  12   4      577.71      547.16     41.64 o 
   2  12   4      793.24      762.76     40.12 o 
   3  12   4       22.56       25.98      3.36 o 
   4  12   4      117.11      166.89     19.06 o 
  -6  13   4       83.56       98.78     25.15 o 
  -5  13   4      155.13      173.28     31.03 o 
  -4  13   4      232.15      256.31     25.90 o 
  -3  13   4      577.28      555.69     18.78 o 
  -2  13   4      297.12      258.52      3.19 o 
  -1  13   4     1690.35     1747.68     28.68 o 
   0  13   4     1292.35     1478.56     58.71 o 
   1  13   4        0.54        9.89     19.99 o 
   2  13   4       24.23       42.07     20.79 o 
  -5  14   4      374.14      417.38     34.69 o 
  -4  14   4      216.20      252.29     22.76 o 
  -3  14   4      240.09      333.21     25.21 o 
  -2  14   4       91.45       92.45     16.61 o 
  -1  14   4      101.69      146.23     21.18 o 
   0  14   4       24.19       58.88     23.95 o 
   1  14   4      116.19      187.81     20.10 o 
   2  14   4      122.96      121.62      7.62 o 
  -4  15   4        0.30        0.81      8.73 o 
  -3  15   4       28.64       26.33     13.93 o 
  -2  15   4        0.29        5.07     17.94 o 
  -1  15   4       39.73       86.58     36.36 o 
   0  15   4       24.69       55.87     29.95 o 
   1  15   4        6.07       16.77      2.87 o 
 -10   1   5      460.42      519.69     76.25 o 
  -9   1   5       11.30       17.20     48.54 o 
  -8   1   5      300.25      383.68     25.99 o 
  -7   1   5      203.02      288.83     32.07 o 
  -6   1   5     1877.85     1888.31     23.34 o 
  -5   1   5    12665.61    11410.73     49.71 o 
  -4   1   5     4031.65     3748.72     44.95 o 
  -3   1   5     1126.92     1451.96     40.05 o 
  -2   1   5     1985.01     2090.96     68.11 o 
  -1   1   5       21.34       40.56     20.84 o 
   0   1   5      277.14      360.43     53.91 o 
   1   1   5     2802.50     2833.06     42.25 o 
   2   1   5     2690.93     2465.63    144.13 o 
   3   1   5     3520.62     3380.02     37.37 o 
   4   1   5      359.64      310.44     29.62 o 
   5   1   5      676.26      647.10     32.22 o 
   6   1   5       55.02       81.89     25.99 o 
 -10   2   5      533.43      507.60     35.33 o 
  -9   2   5      598.35      582.24     25.53 o 
  -8   2   5     1649.41     1676.71     45.75 o 
  -7   2   5     1042.30     1119.55     66.89 o 
  -6   2   5      135.01      189.90     17.79 o 
  -5   2   5      542.98      579.57     37.11 o 
  -4   2   5     1795.84     1689.82     33.06 o 
  -3   2   5     4793.95     4315.77     36.36 o 
  -2   2   5     3895.45     4050.73     55.36 o 
  -1   2   5     2576.97     2566.18     47.27 o 
   0   2   5     9889.93    10044.83    204.09 o 
   1   2   5      405.57      437.58     27.15 o 
   2   2   5        0.12        5.95     31.87 o 
   3   2   5       26.47       61.62     22.64 o 
   4   2   5     1654.94     1650.23     46.48 o 
   5   2   5      756.58      697.93     33.23 o 
   6   2   5      427.18      400.26     31.25 o 
 -10   3   5       36.72       50.77     55.92 o 
  -9   3   5       41.42       48.78      6.67 o 
  -8   3   5      273.82      317.68     28.59 o 
  -7   3   5       39.47       49.93      9.69 o 
  -6   3   5     1184.55     1289.90     18.72 o 
  -5   3   5     2208.10     2151.29     63.48 o 
  -4   3   5      547.52      490.81     46.79 o 
  -3   3   5       89.58      252.63     43.90 o 
  -2   3   5        0.92       23.17     18.24 o 
  -1   3   5     4432.83     4318.59     15.38 o 
   0   3   5      166.10      205.41     46.42 o 
   1   3   5      111.52      124.12     10.03 o 
   2   3   5     3035.32     2824.30     34.36 o 
   3   3   5      153.89      236.02     36.57 o 
   4   3   5        2.85        3.01      1.11 o 
   5   3   5      166.97      202.66     40.56 o 
   6   3   5       29.51       68.38     16.07 o 
  -9   4   5     1058.53     1024.82     65.97 o 
  -8   4   5      915.08      835.25     21.02 o 
  -7   4   5      658.18      577.21     49.15 o 
  -6   4   5      967.78      814.95     49.51 o 
  -5   4   5        4.44       10.78      7.35 o 
  -4   4   5     1564.38     1642.30     21.43 o 
  -3   4   5        7.73        9.03     35.75 o 
  -2   4   5     1704.81     1626.20     55.60 o 
  -1   4   5      912.67      940.10     20.09 o 
   0   4   5      169.73      192.62     23.79 o 
   1   4   5       89.44      128.64     14.41 o 
   2   4   5     1255.64     1321.21     62.69 o 
   3   4   5       29.17       38.10     22.73 o 
   4   4   5       92.82      102.45     14.48 o 
   5   4   5      309.82      379.68     29.92 o 
   6   4   5      995.51      955.07     33.32 o 
  -9   5   5       40.21       48.71     42.69 o 
  -8   5   5      168.04      209.74     20.78 o 
  -7   5   5     2021.73     2125.17     71.13 o 
  -6   5   5      651.81      713.80     44.66 o 
  -5   5   5      746.79      819.91     47.31 o 
  -4   5   5     3941.20     3657.79     24.71 o 
  -3   5   5     2885.97     2901.91     86.58 o 
  -2   5   5      178.48      246.40     16.53 o 
  -1   5   5        3.32        2.74      2.19 o 
   0   5   5     1527.51     1737.24     38.63 o 
   1   5   5     5699.44     5314.55     18.95 o 
   2   5   5      591.81      600.56     22.33 o 
   3   5   5     1097.58     1012.84      5.05 o 
   4   5   5      915.84      881.68     30.82 o 
   5   5   5      110.39      151.64     28.74 o 
   6   5   5       55.41       53.41     15.75 o 
  -9   6   5      240.26      228.89     20.50 o 
  -8   6   5       81.66      103.42     26.13 o 
  -7   6   5        2.88       11.98     23.30 o 
  -6   6   5       33.54       72.77     41.94 o 
  -5   6   5        2.08        3.70     43.47 o 
  -4   6   5       20.88       38.15     11.01 o 
  -3   6   5      571.67      656.88     39.11 o 
  -2   6   5     1710.35     1828.88    143.06 o 
  -1   6   5      638.37      627.09     25.07 o 
   0   6   5      494.26      488.88     42.49 o 
   1   6   5      219.39      285.55     33.53 o 
   2   6   5     1554.68     1543.45     76.64 o 
   3   6   5      299.39      291.32     18.97 o 
   4   6   5       16.52       42.24     33.27 o 
   5   6   5      424.33      474.36     29.75 o 
   6   6   5      244.45      321.70     42.46 o 
  -9   7   5        2.54        3.47     12.65 o 
  -8   7   5      304.78      297.64     13.39 o 
  -7   7   5      128.88      112.95     56.18 o 
  -6   7   5       66.56       62.02     36.89 o 
  -5   7   5        1.63        4.33     10.45 o 
  -4   7   5      291.60      313.50     49.19 o 
  -3   7   5        2.96        5.89      6.63 o 
  -2   7   5       70.52       87.58     14.40 o 
  -1   7   5       56.01       85.28     16.13 o 
   0   7   5       53.69       85.85     14.10 o 
   1   7   5      230.42      247.03     32.94 o 
   2   7   5       90.10      118.03     15.24 o 
   3   7   5      821.72      766.50     12.73 o 
   4   7   5        9.71       11.36      1.46 o 
   5   7   5       91.71      134.19     37.09 o 
  -9   8   5      308.16      391.93     44.42 o 
  -8   8   5       56.17       63.14     43.90 o 
  -7   8   5      358.78      331.64     44.16 o 
  -6   8   5     1008.34      896.97     74.57 o 
  -5   8   5       14.84       22.84     13.23 o 
  -4   8   5      224.07      234.65     28.26 o 
  -3   8   5      179.88      205.84     13.99 o 
  -2   8   5     2391.67     2134.56     13.58 o 
  -1   8   5      749.10      699.19     49.86 o 
   0   8   5      597.20      614.79     15.59 o 
   1   8   5      857.17      811.77     21.86 o 
   2   8   5       65.35       52.64     23.51 o 
   3   8   5     1226.87     1118.03     79.16 o 
   4   8   5      240.13      327.80     30.16 o 
   5   8   5      114.08      188.41     47.94 o 
  -8   9   5       10.26       14.96     27.55 o 
  -7   9   5      370.36      408.73     33.15 o 
  -6   9   5      293.18      294.24     18.43 o 
  -5   9   5      429.94      431.68     16.77 o 
  -4   9   5     2575.88     2464.62     36.18 o 
  -3   9   5      693.71      631.11     21.22 o 
  -2   9   5       10.15       11.02     12.29 o 
  -1   9   5      465.87      463.05     12.47 o 
   0   9   5       31.88       66.73     27.18 o 
   1   9   5     1986.66     1928.60    115.79 o 
   2   9   5      610.32      545.52     13.91 o 
   3   9   5       66.61       88.04     38.42 o 
   4   9   5      473.60      467.89     22.32 o 
   5   9   5       11.78       13.00     30.07 o 
  -8  10   5        0.92        3.87     18.77 o 
  -7  10   5        6.65       15.97     32.98 o 
  -6  10   5      485.75      443.27     22.33 o 
  -5  10   5      236.48      236.30     14.44 o 
  -4  10   5      193.95      244.55     20.56 o 
  -3  10   5      216.11      219.34     15.52 o 
  -2  10   5       34.16       48.57      6.91 o 
  -1  10   5       72.41      117.59     50.60 o 
   0  10   5      882.82      988.84     66.92 o 
   1  10   5      397.61      404.34     13.55 o 
   2  10   5      132.28      173.97     16.65 o 
   3  10   5       10.03       14.79      9.76 o 
   4  10   5      143.00      118.05     13.86 o 
  -7  11   5       31.71       63.04     30.08 o 
  -6  11   5      733.17      664.67     40.65 o 
  -5  11   5      780.36      711.30     24.96 o 
  -4  11   5      260.76      246.48     21.01 o 
  -3  11   5      605.04      581.27     31.40 o 
  -2  11   5      119.95      170.53     33.42 o 
  -1  11   5      228.80      307.20     38.49 o 
   0  11   5       97.25       97.05     21.01 o 
   1  11   5      274.56      251.82     14.05 o 
   2  11   5      827.63      734.93     31.39 o 
   3  11   5      515.04      566.21     21.14 o 
   4  11   5       48.69       82.70     37.58 o 
  -7  12   5      380.75      369.11     38.08 o 
  -6  12   5      267.25      372.71     39.99 o 
  -5  12   5        0.93        2.25      6.52 o 
  -4  12   5       42.08       48.85     10.34 o 
  -3  12   5      253.42      354.65     30.00 o 
  -2  12   5      615.59      586.23     24.31 o 
  -1  12   5      937.47      842.01     21.23 o 
   0  12   5      350.86      405.51     23.61 o 
   1  12   5      366.88      414.67     32.81 o 
   2  12   5      124.80      110.46      7.44 o 
   3  12   5        3.97        8.29     21.87 o 
  -6  13   5       37.01       61.07     27.01 o 
  -5  13   5      106.25      117.46     24.25 o 
  -4  13   5       87.43       98.04     11.12 o 
  -3  13   5        0.07        2.43      4.20 o 
  -2  13   5        0.63        1.84      1.85 o 
  -1  13   5       46.47       48.54     15.12 o 
   0  13   5        2.92        3.01     21.99 o 
   1  13   5        1.30        4.20      2.32 o 
   2  13   5        9.20        8.74      2.23 o 
  -5  14   5       12.52       11.14     13.08 o 
  -4  14   5        0.52        5.03     11.40 o 
  -3  14   5      523.51      498.03     25.95 o 
  -2  14   5      583.03      547.45     23.33 o 
  -1  14   5      703.53      638.55     23.57 o 
   0  14   5      714.25      744.98     32.43 o 
   1  14   5       22.85       35.01     21.17 o 
  -3  15   5      288.60      285.65     49.42 o 
  -2  15   5      254.00      288.45     19.58 o 
  -1  15   5       95.19       82.59      4.23 o 
  -9   0   6      543.32      606.81     72.25 o 
  -8   0   6       95.50      109.16      7.62 o 
  -7   0   6      450.96      432.97     28.22 o 
  -6   0   6     3951.27     3776.68     50.00 o 
  -5   0   6     9037.65     8123.35     28.50 o 
  -4   0   6     3221.02     2975.80     39.06 o 
  -3   0   6       96.43       95.03     24.18 o 
  -2   0   6     6151.50     5726.60     47.70 o 
  -1   0   6        4.28       10.23     14.69 o 
   0   0   6      457.50      528.61     42.77 o 
   1   0   6      341.68      329.81      1.30 o 
   2   0   6     3885.21     3560.45      9.67 o 
   3   0   6     5150.15     4650.91     21.65 o 
   4   0   6     1104.76      966.20     31.06 o 
   5   0   6      259.33      248.76     33.04 o 
   6   0   6      173.54      164.56     10.54 o 
 -10   1   6      629.76      616.11     35.61 o 
  -9   1   6       46.67       56.72     24.45 o 
  -8   1   6      251.14      225.68     27.06 o 
  -7   1   6     2600.22     2424.10    118.96 o 
  -6   1   6      143.05      132.88      2.55 o 
  -5   1   6      109.60      105.40     27.97 o 
  -4   1   6      525.88      556.00     35.70 o 
  -3   1   6     1450.92     1703.31     54.60 o 
  -2   1   6     1254.74     1220.79     38.71 o 
  -1   1   6     1217.61     1570.71     51.56 o 
   0   1   6     4889.96     4638.67     34.23 o 
   1   1   6     1959.71     2017.82     98.66 o 
   2   1   6      137.04      212.44     23.97 o 
   3   1   6       56.18       57.88     10.68 o 
   4   1   6       22.60       58.15     21.86 o 
   5   1   6       88.28       93.86     13.43 o 
   6   1   6       35.26       40.60      5.89 o 
 -10   2   6      162.79      287.41     71.60 o 
  -9   2   6        1.13       10.83     23.74 o 
  -8   2   6       68.84       85.61     20.05 o 
  -7   2   6      202.51      199.21     36.59 o 
  -6   2   6      372.14      380.14     19.79 o 
  -5   2   6       46.86       89.59     12.11 o 
  -4   2   6      768.82      713.66     36.76 o 
  -3   2   6      879.13      847.01     33.59 o 
  -2   2   6      408.57      522.25     49.26 o 
  -1   2   6      448.72      489.83     31.61 o 
   0   2   6      247.26      283.43     30.73 o 
   1   2   6      551.26      552.41     27.38 o 
   2   2   6       43.83       69.88     18.51 o 
   3   2   6      352.09      354.10     39.99 o 
   4   2   6      874.29      885.61     28.65 o 
   5   2   6        2.62        7.26     19.14 o 
   6   2   6        7.89       13.03     15.51 o 
 -10   3   6      517.67      425.87      2.60 o 
  -9   3   6     1422.11     1732.66     53.19 o 
  -8   3   6      984.04      823.94      5.75 o 
  -7   3   6     1500.63     1487.44     18.74 o 
  -6   3   6      937.98      905.81     72.90 o 
  -5   3   6      240.43      244.34     20.29 o 
  -4   3   6      173.15      160.53     33.63 o 
  -3   3   6      388.84      444.47     24.00 o 
  -2   3   6     2615.39     2457.90    150.40 o 
  -1   3   6     8351.25     7412.69    177.13 o 
   0   3   6     2750.12     2471.36     96.56 o 
   1   3   6     2060.23     1933.98     49.16 o 
   2   3   6      166.07      228.01     15.33 o 
   3   3   6      186.54      185.43     50.69 o 
   4   3   6      558.03      509.10     47.27 o 
   5   3   6      509.85      484.40     21.84 o 
  -9   4   6       66.05       65.77      4.32 o 
  -8   4   6       32.37       65.72     45.19 o 
  -7   4   6        6.83       16.31     32.25 o 
  -6   4   6      324.92      389.54     35.96 o 
  -5   4   6     1437.92     1557.72    100.85 o 
  -4   4   6     1803.45     1909.15     25.61 o 
  -3   4   6      469.28      484.10     29.87 o 
  -2   4   6     1491.79     1639.80     75.69 o 
  -1   4   6       49.12       41.12     10.60 o 
   0   4   6      666.41      706.82     41.37 o 
   1   4   6      418.52      453.90     36.59 o 
   2   4   6      611.49      589.99     11.83 o 
   3   4   6      795.36      762.90     13.01 o 
   4   4   6      275.66      333.80     26.43 o 
   5   4   6      130.32      159.51     20.61 o 
  -9   5   6      288.19      273.18     16.08 o 
  -8   5   6        0.06        0.35      3.16 o 
  -7   5   6      593.99      580.09     21.74 o 
  -6   5   6       87.00       88.18      9.86 o 
  -5   5   6       52.69       81.16     31.05 o 
  -4   5   6     1360.11     1480.50     31.58 o 
  -3   5   6      574.47      583.24     24.58 o 
  -2   5   6       63.40       97.06     18.03 o 
  -1   5   6      654.81      604.58     23.58 o 
   0   5   6      103.63      100.06     50.30 o 
   1   5   6      263.79      329.28     22.39 o 
   2   5   6        0.39        2.53      4.86 o 
   3   5   6      267.44      247.25     53.85 o 
   4   5   6      294.31      394.79     36.45 o 
   5   5   6        1.47        5.44      2.17 o 
  -9   6   6        3.95       28.61     38.89 o 
  -8   6   6      133.89      165.03      9.02 o 
  -7   6   6       14.78       49.16     27.84 o 
  -6   6   6      630.88      592.06     26.40 o 
  -5   6   6       44.73       63.67     53.99 o 
  -4   6   6     1756.76     1849.53    120.23 o 
  -3   6   6     1362.45     1637.81     63.97 o 
  -2   6   6       51.79       55.26      9.64 o 
  -1   6   6       38.38       57.10     11.89 o 
   0   6   6       16.59       18.29      9.76 o 
   1   6   6     3038.93     2790.26     84.93 o 
   2   6   6      458.03      482.54     20.68 o 
   3   6   6       14.78       21.59      6.85 o 
   4   6   6      704.96      649.91     16.25 o 
   5   6   6        2.89       18.34      7.71 o 
  -9   7   6      367.19      382.33     32.87 o 
  -8   7   6     1010.70      832.13      8.51 o 
  -7   7   6      917.50      874.67     33.80 o 
  -6   7   6     1128.64     1295.09    124.13 o 
  -5   7   6      127.91      146.87     46.14 o 
  -4   7   6      675.28      726.71     40.36 o 
  -3   7   6      219.65      325.65     32.10 o 
  -2   7   6      797.55      816.06     30.88 o 
  -1   7   6     2304.82     2334.97     97.58 o 
   0   7   6       28.75       83.75     47.69 o 
   1   7   6       56.35       74.03     38.23 o 
   2   7   6      990.03      900.28     31.94 o 
   3   7   6       46.38       50.34     23.93 o 
   4   7   6      141.06      193.93     28.30 o 
   5   7   6      153.46      215.59     27.32 o 
  -8   8   6       53.84       50.23     13.23 o 
  -7   8   6       74.70       85.36     42.30 o 
  -6   8   6       37.55       41.14     26.95 o 
  -5   8   6       32.61       40.84     53.54 o 
  -4   8   6      215.67      243.55     28.67 o 
  -3   8   6      481.25      547.97     33.59 o 
  -2   8   6       20.59       38.00     32.28 o 
  -1   8   6       55.69       81.49     30.55 o 
   0   8   6      735.48      671.80     15.06 o 
   1   8   6      135.86      148.46     12.11 o 
   2   8   6       40.36       40.94      7.15 o 
   3   8   6      207.45      259.86     27.05 o 
   4   8   6      146.63      250.12     32.80 o 
  -8   9   6      225.38      259.22     18.30 o 
  -7   9   6      469.31      431.23     26.38 o 
  -6   9   6      110.77      125.27     47.03 o 
  -5   9   6       53.99       55.80      9.57 o 
  -4   9   6        2.03        5.35     46.61 o 
  -3   9   6      419.06      464.75     20.40 o 
  -2   9   6      794.04      772.19     34.66 o 
  -1   9   6       70.45      103.87     33.13 o 
   0   9   6        6.57       11.01      6.54 o 
   1   9   6      488.20      456.84     26.73 o 
   2   9   6      111.65      194.95     37.23 o 
   3   9   6       19.23       18.82      5.25 o 
   4   9   6        9.30        7.11      1.21 o 
  -8  10   6      115.04      127.34      4.65 o 
  -7  10   6      163.96      156.34     22.46 o 
  -6  10   6      816.54      742.15     25.58 o 
  -5  10   6      523.45      433.73     37.94 o 
  -4  10   6     1033.25      910.41     27.29 o 
  -3  10   6      833.07      833.04     27.39 o 
  -2  10   6       12.49       18.53      6.04 o 
  -1  10   6        6.27       26.22     31.77 o 
   0  10   6       71.11       63.53      1.92 o 
   1  10   6      799.69      731.73     37.75 o 
   2  10   6      943.86      818.67     17.98 o 
   3  10   6      329.04      313.74     33.55 o 
  -7  11   6       25.04       39.06     20.20 o 
  -6  11   6      219.55      239.30     22.64 o 
  -5  11   6        0.05        3.17     11.54 o 
  -4  11   6      570.99      545.21     25.55 o 
  -3  11   6        2.78       19.06     18.02 o 
  -2  11   6        1.35       11.25     39.44 o 
  -1  11   6     1083.68      941.93     21.67 o 
   0  11   6      640.61      539.13     57.27 o 
   1  11   6       85.82      105.62     22.73 o 
   2  11   6      286.44      285.55     71.23 o 
   3  11   6      240.67      298.52     39.51 o 
  -6  12   6        0.39        5.68     14.92 o 
  -5  12   6      445.03      455.79     21.44 o 
  -4  12   6      344.73      319.35      4.07 o 
  -3  12   6      225.01      230.31     27.77 o 
  -2  12   6      523.05      444.49     13.62 o 
  -1  12   6       76.78       92.89     28.01 o 
   0  12   6        2.68        9.17     17.52 o 
   1  12   6       16.27       19.34     41.07 o 
  -5  13   6       67.99       60.39     19.45 o 
  -4  13   6        8.68       19.09     18.06 o 
  -3  13   6      658.97      584.67     22.16 o 
  -2  13   6     1117.56     1134.51     63.56 o 
  -1  13   6      784.91      748.01     25.24 o 
   0  13   6     1214.76     1036.83    164.21 o 
   1  13   6      383.75      400.48     13.20 o 
  -4  14   6       49.73       63.95     38.37 o 
  -3  14   6       27.14       30.35     26.37 o 
  -2  14   6      111.54      205.72     29.48 o 
  -1  14   6        7.83       10.46      3.29 o 
   0  14   6      196.49      172.74      4.65 o 
 -10   1   7      149.49      124.32     27.43 o 
  -9   1   7      433.31      429.03     21.48 o 
  -8   1   7       76.94       84.07     11.73 o 
  -7   1   7      138.83      221.49     20.00 o 
  -6   1   7       53.42       53.31      5.99 o 
  -5   1   7     2007.29     2031.63     90.89 o 
  -4   1   7     2220.06     2254.81     34.84 o 
  -3   1   7      321.44      289.43     38.59 o 
  -2   1   7     2344.70     2280.46     71.92 o 
  -1   1   7     1403.66     1418.49     17.14 o 
   0   1   7     1047.41     1221.52     65.27 o 
   1   1   7      169.39      180.31     15.44 o 
   2   1   7     1601.58     1485.01     22.69 o 
   3   1   7      786.95      797.27     36.53 o 
   4   1   7      208.94      190.97      9.52 o 
   5   1   7       30.73       32.30      5.36 o 
 -10   2   7       68.12       57.84     28.55 o 
  -9   2   7      279.02      313.67     48.50 o 
  -8   2   7      433.67      412.88     33.74 o 
  -7   2   7     1467.84     1548.22     35.54 o 
  -6   2   7     1514.72     1807.97     41.75 o 
  -5   2   7      102.54      186.23     28.38 o 
  -4   2   7      518.86      502.17     17.40 o 
  -3   2   7      607.49      577.26     22.08 o 
  -2   2   7     3220.09     2884.58    166.77 o 
  -1   2   7     2522.11     2569.27     79.83 o 
   0   2   7     1157.84     1347.90     48.24 o 
   1   2   7     1983.84     1950.26    124.27 o 
   2   2   7       31.44       63.63     38.34 o 
   3   2   7       12.79       21.91      5.10 o 
   4   2   7       63.40       86.67     19.51 o 
   5   2   7      284.43      261.60     38.01 o 
  -9   3   7     1402.24     1430.48    145.15 o 
  -8   3   7      129.58      194.57     36.78 o 
  -7   3   7      245.73      241.14     21.47 o 
  -6   3   7       39.64       60.78     31.96 o 
  -5   3   7      160.50      141.98     15.32 o 
  -4   3   7      246.47      261.24     28.98 o 
  -3   3   7       55.38      102.44     37.42 o 
  -2   3   7      311.42      311.69     60.35 o 
  -1   3   7      764.16      726.35     54.07 o 
   0   3   7      347.45      458.77     43.59 o 
   1   3   7      323.78      390.37     53.03 o 
   2   3   7       78.97      109.70     33.39 o 
   3   3   7       94.40      111.70     11.32 o 
   4   3   7       13.42       17.27     13.71 o 
   5   3   7        1.28        0.64      2.55 o 
  -9   4   7      270.06      346.90     31.27 o 
  -8   4   7      817.70      722.78     17.20 o 
  -7   4   7        7.35       25.73      8.87 o 
  -6   4   7      334.29      324.60     32.87 o 
  -5   4   7      397.47      446.85     29.65 o 
  -4   4   7      521.29      623.96     53.49 o 
  -3   4   7     1175.50     1074.12    152.37 o 
  -2   4   7      171.18      285.50     46.27 o 
  -1   4   7     4688.87     4250.52     49.75 o 
   0   4   7       91.63      190.74     36.59 o 
   1   4   7        3.28        4.22      1.09 o 
   2   4   7     1326.15     1376.60    111.19 o 
   3   4   7       20.92       30.04     16.30 o 
   4   4   7      473.45      508.64     32.18 o 
  -9   5   7      285.89      374.58     38.17 o 
  -8   5   7      184.49      212.48     33.72 o 
  -7   5   7        0.39        2.97      3.35 o 
  -6   5   7      806.12      737.74     16.50 o 
  -5   5   7      575.08      582.62     42.48 o 
  -4   5   7     2593.49     2450.69     35.73 o 
  -3   5   7     6397.34     5772.44     21.45 o 
  -2   5   7      727.48      720.92     50.85 o 
  -1   5   7       55.97       79.44     18.56 o 
   0   5   7        9.67       44.44     21.01 o 
   1   5   7       49.90       78.39     32.33 o 
   2   5   7      879.02      931.83     40.10 o 
   3   5   7      439.88      512.74     37.77 o 
   4   5   7      581.20      534.84     24.35 o 
  -9   6   7      171.38      147.08     44.98 o 
  -8   6   7      327.02      344.66     31.10 o 
  -7   6   7      270.15      273.99     28.66 o 
  -6   6   7       80.13      108.82     53.34 o 
  -5   6   7       18.66       30.35     42.98 o 
  -4   6   7      135.12      131.40     42.91 o 
  -3   6   7        3.48        3.75      5.18 o 
  -2   6   7      645.50      637.50     26.69 o 
  -1   6   7        3.79       18.23     51.12 o 
   0   6   7      144.54      152.97     28.55 o 
   1   6   7     1154.35     1068.39     36.99 o 
   2   6   7      364.92      405.15     34.83 o 
   3   6   7       32.96       54.32     16.06 o 
   4   6   7       15.76       32.55     24.57 o 
  -9   7   7       10.06       28.96     12.51 o 
  -8   7   7       28.89       35.82     28.01 o 
  -7   7   7        2.78       35.76     35.47 o 
  -6   7   7      396.65      418.15     49.79 o 
  -5   7   7      124.89      142.30     36.68 o 
  -4   7   7      286.09      327.18     19.81 o 
  -3   7   7      215.45      223.53     34.17 o 
  -2   7   7       26.11       53.20     33.51 o 
  -1   7   7      128.19      205.67     28.50 o 
   0   7   7      155.57      170.08     12.13 o 
   1   7   7       49.84       48.41      8.01 o 
   2   7   7      333.99      424.72     28.91 o 
   3   7   7       28.42       32.88     21.58 o 
   4   7   7      108.73       97.42     64.97 o 
  -8   8   7     1456.87     1417.70     25.81 o 
  -7   8   7      746.80      657.39     10.48 o 
  -6   8   7      294.36      337.01     28.14 o 
  -5   8   7      219.35      199.88     34.54 o 
  -4   8   7       87.62      104.42      9.64 o 
  -3   8   7      353.40      365.01     12.83 o 
  -2   8   7        4.12        7.92      6.69 o 
  -1   8   7     1603.15     1634.80     45.24 o 
   0   8   7     2305.43     2265.46     55.60 o 
   1   8   7      925.24      866.60     45.63 o 
   2   8   7      406.88      402.08     36.77 o 
   3   8   7        7.34        5.16      3.12 o 
  -8   9   7       67.05       72.00     28.85 o 
  -7   9   7        2.09       18.21     48.47 o 
  -6   9   7     1202.00     1277.43     29.10 o 
  -5   9   7      367.20      339.96     25.48 o 
  -4   9   7      313.37      406.57     51.48 o 
  -3   9   7     2195.74     2386.51     58.74 o 
  -2   9   7       72.13       81.45     60.29 o 
  -1   9   7       61.91       69.21      6.53 o 
   0   9   7      223.18      316.69     31.52 o 
   1   9   7      602.10      606.83     37.46 o 
   2   9   7      563.68      506.69     32.78 o 
   3   9   7       23.00       52.88     34.95 o 
  -7  10   7      226.49      280.46     57.26 o 
  -6  10   7       92.35      204.21     49.04 o 
  -5  10   7       27.68       64.58     38.62 o 
  -4  10   7      484.16      427.69      7.35 o 
  -3  10   7        0.36        6.75     21.13 o 
  -2  10   7       79.90      102.82     43.69 o 
  -1  10   7       59.09       72.96     32.60 o 
   0  10   7       63.28       86.48     75.78 o 
   1  10   7       79.85      123.63     43.65 o 
   2  10   7       24.59       44.37     10.51 o 
  -7  11   7      132.45      148.33     42.36 o 
  -6  11   7      325.60      353.19     44.17 o 
  -5  11   7      760.61      701.55     24.77 o 
  -4  11   7     1209.17     1143.00     25.05 o 
  -3  11   7      205.87      296.92     29.54 o 
  -2  11   7      105.60      201.70     31.84 o 
  -1  11   7      310.91      269.39      2.84 o 
   0  11   7       43.15       71.24     20.36 o 
   1  11   7      170.51      155.00      6.60 o 
   2  11   7      269.99      241.58     42.10 o 
  -6  12   7       94.65      110.10     42.64 o 
  -5  12   7       35.83       62.01     29.34 o 
  -4  12   7        5.92       11.82     42.20 o 
  -3  12   7      555.27      557.86     27.01 o 
  -2  12   7     1279.89     1365.35     26.98 o 
  -1  12   7      607.28      526.25      6.69 o 
   0  12   7      732.65      641.89     19.21 o 
   1  12   7      192.07      197.96      9.86 o 
  -4  13   7        1.05        3.84      7.53 o 
  -3  13   7       71.59       64.45      5.58 o 
  -2  13   7       14.71       37.64     18.75 o 
  -1  13   7       16.49       33.64     33.38 o 
   0  13   7       13.31       19.79     46.39 o 
  -9   0   8      606.48      656.75     89.92 o 
  -8   0   8      195.59      229.11     68.16 o 
  -7   0   8      374.25      389.44     56.53 o 
  -6   0   8       97.96      163.38     40.82 o 
  -5   0   8      915.50      901.71     34.17 o 
  -4   0   8     2531.81     2455.73     42.68 o 
  -3   0   8      608.04      650.52     84.62 o 
  -2   0   8       44.90       50.86     51.70 o 
  -1   0   8     1669.87     1950.25     37.29 o 
   0   0   8      792.69      837.23     80.62 o 
   1   0   8      875.19      846.90     30.31 o 
   2   0   8        3.91        8.55      9.02 o 
   3   0   8     1062.68      960.80     90.75 o 
   4   0   8      442.98      438.23     79.50 o 
  -9   1   8      210.56      188.85     59.97 o 
  -8   1   8        1.66       12.45     43.80 o 
  -7   1   8      377.15      321.83     14.95 o 
  -6   1   8     1320.22     1461.72     31.24 o 
  -5   1   8        0.84        7.82      8.51 o 
  -4   1   8       23.45       51.55     12.28 o 
  -3   1   8      136.90      254.69     49.71 o 
  -2   1   8      422.71      490.90     50.97 o 
  -1   1   8      312.75      336.38     53.33 o 
   0   1   8      257.26      309.78     23.20 o 
   1   1   8       43.58       52.87     35.29 o 
   2   1   8        5.00       16.88      3.97 o 
   3   1   8        5.10       13.62      8.03 o 
   4   1   8       36.57       46.13     28.87 o 
  -9   2   8        0.34        6.97     27.06 o 
  -8   2   8        9.97       12.70      7.75 o 
  -7   2   8      215.07      238.08     21.40 o 
  -6   2   8       23.88       48.99     22.24 o 
  -5   2   8      586.27      595.23     31.27 o 
  -4   2   8      291.93      320.66     45.49 o 
  -3   2   8     1233.56     1299.22    106.89 o 
  -2   2   8       67.88       95.51     48.42 o 
  -1   2   8      731.44      765.04     52.44 o 
   0   2   8       33.74       46.16     13.95 o 
   1   2   8        8.96       31.86     24.87 o 
   2   2   8       63.58       94.28     37.47 o 
   3   2   8       68.06       63.95      9.48 o 
   4   2   8        9.79       16.10     47.31 o 
  -9   3   8      310.20      269.24     16.64 o 
  -8   3   8      507.35      514.46     33.10 o 
  -7   3   8      796.61      654.52     10.89 o 
  -6   3   8     1350.01     1375.63     34.27 o 
  -5   3   8      652.30      731.94     41.01 o 
  -4   3   8       34.48       85.02     34.81 o 
  -3   3   8      290.23      350.44     30.88 o 
  -2   3   8      414.47      399.27     39.01 o 
  -1   3   8      150.41      174.06     37.69 o 
   0   3   8     1850.01     1782.08     46.63 o 
   1   3   8      363.08      345.37     20.22 o 
   2   3   8      544.84      528.42     14.45 o 
   3   3   8        7.95       17.75     29.70 o 
   4   3   8       28.51       49.79     36.75 o 
  -9   4   8      117.66      146.26     43.89 o 
  -8   4   8       52.84       66.37     15.64 o 
  -7   4   8      136.64      133.25     18.69 o 
  -6   4   8       90.87      117.37     46.15 o 
  -5   4   8      354.52      395.60     31.79 o 
  -4   4   8     1991.65     2266.84     54.77 o 
  -3   4   8      744.04      656.09     18.85 o 
  -2   4   8      328.17      455.85     53.21 o 
  -1   4   8     2080.81     2072.02    127.25 o 
   0   4   8       70.07       79.15     14.36 o 
   1   4   8      363.70      351.22      4.51 o 
   2   4   8      223.67      353.09     44.43 o 
   3   4   8      557.38      510.67     84.34 o 
  -9   5   8       10.60       25.74      8.51 o 
  -8   5   8      212.83      265.06     45.12 o 
  -7   5   8       11.99       19.51     22.30 o 
  -6   5   8       27.40       29.08     18.03 o 
  -5   5   8        0.26        4.74      5.46 o 
  -4   5   8      110.37      125.54     36.45 o 
  -3   5   8       68.67      113.48     48.02 o 
  -2   5   8       36.95       38.45     17.62 o 
  -1   5   8        2.76       52.77     42.19 o 
   0   5   8      520.74      486.67     21.90 o 
   1   5   8       19.33       48.73     19.96 o 
   2   5   8       47.71       54.40      6.88 o 
   3   5   8       46.45       60.75      8.53 o 
  -9   6   8       67.35       68.32     16.27 o 
  -8   6   8       45.31       56.14     56.02 o 
  -7   6   8      181.00      252.60     50.44 o 
  -6   6   8      497.05      459.02     56.86 o 
  -5   6   8     1830.16     1968.95    110.33 o 
  -4   6   8      540.15      516.33     62.46 o 
  -3   6   8     3548.34     3415.56     26.83 o 
  -2   6   8     1123.67     1089.29     45.99 o 
  -1   6   8      129.96      210.42     36.73 o 
   0   6   8      179.67      260.52     28.02 o 
   1   6   8      100.16       89.91      6.19 o 
   2   6   8      716.95      688.97     44.03 o 
   3   6   8      230.92      239.46     19.54 o 
  -8   7   8     1430.16     1575.08     49.50 o 
  -7   7   8      853.84      761.74     60.02 o 
  -6   7   8      213.47      202.12     32.08 o 
  -5   7   8     1756.36     1917.51     54.27 o 
  -4   7   8      432.10      371.13     34.50 o 
  -3   7   8      356.15      339.52     56.12 o 
  -2   7   8      104.52      165.48     37.66 o 
  -1   7   8      580.69      569.41     47.33 o 
   0   7   8     2016.71     1841.03     99.86 o 
   1   7   8      732.12      696.08     24.56 o 
   2   7   8      430.78      382.02     43.03 o 
   3   7   8       39.31       42.65      5.38 o 
  -8   8   8       25.86       53.67     39.65 o 
  -7   8   8        0.03        4.30     14.90 o 
  -6   8   8       38.18       61.31     20.52 o 
  -5   8   8       19.84       41.21     26.06 o 
  -4   8   8      263.12      280.95     21.20 o 
  -3   8   8      149.80      216.10     43.72 o 
  -2   8   8        2.83       14.59     35.63 o 
  -1   8   8      191.94      234.42      9.13 o 
   0   8   8       15.70       29.91     17.22 o 
   1   8   8        3.52        9.60      8.81 o 
   2   8   8      172.15      161.34     12.88 o 
  -7   9   8      607.43      615.18     51.38 o 
  -6   9   8      629.29      616.98     31.85 o 
  -5   9   8      251.92      320.94     23.57 o 
  -4   9   8      291.56      319.11     36.72 o 
  -3   9   8       14.05       28.40      7.64 o 
  -2   9   8      715.89      709.10     39.78 o 
  -1   9   8      725.64      626.66     65.60 o 
   0   9   8      924.23      875.16     45.93 o 
   1   9   8      301.42      337.16     51.42 o 
   2   9   8      180.71      250.10     19.57 o 
  -7  10   8       22.04       35.30     13.19 o 
  -6  10   8      325.34      397.68     35.10 o 
  -5  10   8      835.18      700.20     12.69 o 
  -4  10   8      516.24      462.22     12.27 o 
  -3  10   8      961.06      944.93     31.32 o 
  -2  10   8     1303.53     1371.00    124.65 o 
  -1  10   8      201.46      203.04     28.32 o 
   0  10   8        2.40       19.06     56.44 o 
   1  10   8      101.73      127.67      4.18 o 
  -6  11   8       10.58       29.60     17.06 o 
  -5  11   8      115.86      145.13     45.83 o 
  -4  11   8       91.13      116.08     29.90 o 
  -3  11   8       64.26       83.69     18.49 o 
  -2  11   8      161.42      242.02     26.19 o 
  -1  11   8      332.47      463.99     87.68 o 
   0  11   8      405.56      376.08      9.16 o 
  -5  12   8        7.95       49.97     36.40 o 
  -4  12   8       98.81       99.22     36.23 o 
  -3  12   8       98.70       89.93     23.25 o 
  -2  12   8       19.82       39.05     24.36 o 
  -1  12   8      168.63      197.96     31.61 o 
  -9   1   9      332.07      395.27     63.69 o 
  -8   1   9      234.31      341.45     57.63 o 
  -7   1   9        1.88        1.39      1.86 o 
  -6   1   9      122.82      167.38     27.75 o 
  -5   1   9      348.69      387.47     22.24 o 
  -4   1   9       30.37       39.91     15.29 o 
  -3   1   9       11.02       44.27     47.69 o 
  -2   1   9      893.70      869.80     53.61 o 
  -1   1   9      212.09      285.63     45.39 o 
   0   1   9       99.21      138.12     34.62 o 
   1   1   9      133.70      237.23     35.43 o 
   2   1   9       51.29       52.73      6.04 o 
   3   1   9      324.49      317.21     35.29 o 
  -9   2   9      400.70      439.35     45.66 o 
  -8   2   9      410.23      381.74     36.44 o 
  -7   2   9      502.61      434.71     34.27 o 
  -6   2   9     2365.50     2061.43    197.85 o 
  -5   2   9      416.80      428.96     21.67 o 
  -4   2   9      133.22      177.72     21.07 o 
  -3   2   9      633.55      709.45     42.17 o 
  -2   2   9     1088.00      960.90      5.02 o 
  -1   2   9     2273.06     2261.98     29.20 o 
   0   2   9      136.25      142.58     20.25 o 
   1   2   9      637.94      690.28     43.61 o 
   2   2   9      612.83      611.09     28.93 o 
   3   2   9       51.04       44.64      7.21 o 
  -9   3   9        1.16        8.90     16.05 o 
  -8   3   9      138.93      173.75     52.01 o 
  -7   3   9      213.10      231.07     39.52 o 
  -6   3   9      136.89      211.29     28.00 o 
  -5   3   9      205.76      221.86     48.81 o 
  -4   3   9      271.45      370.13     32.48 o 
  -3   3   9     1010.63     1044.98    168.86 o 
  -2   3   9       14.75       13.25     10.51 o 
  -1   3   9       23.03       32.48     20.20 o 
   0   3   9       48.71       91.21     46.32 o 
   1   3   9      419.33      412.89     42.51 o 
   2   3   9       44.57       42.82     24.90 o 
   3   3   9       22.78       20.31     12.83 o 
  -9   4   9       12.35       12.97      2.88 o 
  -8   4   9      281.38      279.12     34.03 o 
  -7   4   9      443.96      540.91     58.15 o 
  -6   4   9       83.74      167.00     27.93 o 
  -5   4   9      925.58      807.23      9.16 o 
  -4   4   9      167.52      152.31     62.16 o 
  -3   4   9        0.20        6.10     18.27 o 
  -2   4   9        0.76        7.87     17.63 o 
  -1   4   9        4.74       17.84      9.89 o 
   0   4   9      803.64      823.43     39.06 o 
   1   4   9      490.93      456.94     26.11 o 
   2   4   9       75.31       82.26     23.80 o 
  -8   5   9      197.53      249.95     31.98 o 
  -7   5   9      247.58      343.07     49.13 o 
  -6   5   9        0.60        6.65      8.24 o 
  -5   5   9     1440.40     1400.52     36.14 o 
  -4   5   9     1754.78     1545.16     22.60 o 
  -3   5   9     1626.65     1561.75     60.49 o 
  -2   5   9     1528.23     1580.35     38.08 o 
  -1   5   9       22.21       29.25     21.33 o 
   0   5   9       95.67       89.59     23.01 o 
   1   5   9       23.36       44.29     13.58 o 
   2   5   9      316.62      350.30     32.08 o 
  -8   6   9      202.54      276.71     61.92 o 
  -7   6   9      412.61      384.04     18.92 o 
  -6   6   9      470.07      503.49     37.66 o 
  -5   6   9      153.11      163.29     39.74 o 
  -4   6   9        1.11        5.15      9.38 o 
  -3   6   9      139.98      256.11     41.06 o 
  -2   6   9       71.54      119.30     80.62 o 
  -1   6   9      165.87      293.55     41.91 o 
   0   6   9      665.71      684.05     40.54 o 
   1   6   9      540.51      529.70     36.98 o 
   2   6   9       70.59       78.88     17.11 o 
  -8   7   9       24.90       36.22     38.75 o 
  -7   7   9        1.50        8.42     13.28 o 
  -6   7   9        3.18        8.85      8.96 o 
  -5   7   9      112.49      110.68     16.92 o 
  -4   7   9      177.32      310.42     55.23 o 
  -3   7   9      376.72      406.19     53.10 o 
  -2   7   9      957.39      835.88     48.68 o 
  -1   7   9       12.88       32.64     32.27 o 
   0   7   9       46.58       49.58      7.00 o 
   1   7   9       35.48       68.86     50.95 o 
  -7   8   9     1673.99     1443.66    124.32 o 
  -6   8   9      337.62      364.71     23.42 o 
  -5   8   9      643.66      617.21     36.68 o 
  -4   8   9      660.07      566.64     35.80 o 
  -3   8   9        5.93        9.53      7.78 o 
  -2   8   9      186.38      318.25     62.84 o 
  -1   8   9      420.06      499.32     39.07 o 
   0   8   9     1742.32     1679.48     73.55 o 
   1   8   9      645.49      536.07     54.75 o 
  -7   9   9      209.86      248.19     38.81 o 
  -6   9   9       10.14       14.11      2.88 o 
  -5   9   9      430.73      463.47     32.81 o 
  -4   9   9       89.74       87.59     43.42 o 
  -3   9   9      438.88      482.96     35.80 o 
  -2   9   9      722.02      701.33     25.43 o 
  -1   9   9       41.34       36.80     43.99 o 
   0   9   9       11.04       31.61     74.11 o 
  -6  10   9      129.48      149.00     33.53 o 
  -5  10   9       32.79       64.17     50.43 o 
  -4  10   9       82.42       78.40     17.57 o 
  -3  10   9       13.29       18.99      9.53 o 
  -2  10   9       44.64       33.89     13.51 o 
  -1  10   9       41.05       52.15     23.39 o 
  -4  11   9      661.12      633.21     30.82 o 
  -3  11   9      801.10      784.07     43.39 o 
  -2  11   9      313.71      296.14     28.50 o 
  -8   0  10      468.85      555.11     77.18 o 
  -7   0  10       31.89       32.27     39.52 o 
  -6   0  10       71.73      107.52     39.01 o 
  -5   0  10      599.44      640.52     54.39 o 
  -4   0  10     1142.89     1312.56     26.31 o 
  -3   0  10     4317.03     3816.53     54.67 o 
  -2   0  10     1548.21     1592.81     35.89 o 
  -1   0  10      855.25      862.61     80.43 o 
   0   0  10      494.35      452.55     14.04 o 
   1   0  10        7.18       19.06     65.46 o 
  -8   1  10      398.86      385.56     32.54 o 
  -7   1  10      140.84      210.12     26.32 o 
  -6   1  10      231.63      241.81     20.59 o 
  -5   1  10      533.45      551.00     16.35 o 
  -4   1  10       39.11       55.06     37.11 o 
  -3   1  10       18.93       51.55     19.06 o 
  -2   1  10       46.08       53.98     12.04 o 
  -1   1  10      678.18      626.53     64.81 o 
   0   1  10       71.60      113.97     51.44 o 
   1   1  10       95.11      108.57     27.31 o 
  -8   2  10        6.24       24.45     11.90 o 
  -7   2  10      189.60      203.20     27.69 o 
  -6   2  10      318.99      322.89     43.58 o 
  -5   2  10        4.93       35.65     13.54 o 
  -4   2  10      134.59      173.79     27.44 o 
  -3   2  10        0.62        6.63     11.04 o 
  -2   2  10      361.55      396.51     18.76 o 
  -1   2  10      199.65      217.07     22.36 o 
   0   2  10        3.42        6.31      6.74 o 
   1   2  10       43.52       42.70      9.39 o 
  -8   3  10      196.33      181.58     35.16 o 
  -7   3  10      809.30      704.30      5.93 o 
  -6   3  10      692.37      640.24     23.54 o 
  -5   3  10      719.72      673.55     20.76 o 
  -4   3  10      361.97      321.04      5.23 o 
  -3   3  10        0.26        3.14      3.31 o 
  -2   3  10       23.37       23.44     12.18 o 
  -1   3  10      462.71      413.53     10.41 o 
   0   3  10      624.72      537.27     12.51 o 
   1   3  10      622.25      574.85     48.07 o 
  -8   4  10      478.50      417.74     30.62 o 
  -7   4  10        5.71       11.98     10.58 o 
  -6   4  10      567.08      561.48     41.85 o 
  -5   4  10      265.31      300.94     33.17 o 
  -4   4  10      907.68      914.90     47.09 o 
  -3   4  10     1111.03     1012.60     76.80 o 
  -2   4  10      331.82      356.44     18.03 o 
  -1   4  10      385.57      456.79     33.60 o 
   0   4  10      173.70      182.95     17.72 o 
   1   4  10       11.40       15.25     14.35 o 
  -8   5  10       76.96       71.99     20.49 o 
  -7   5  10       17.60       35.07     26.92 o 
  -6   5  10        0.17        0.32      1.12 o 
  -5   5  10        1.39        7.16     10.98 o 
  -4   5  10      216.66      231.87     24.32 o 
  -3   5  10      103.98      116.81     23.54 o 
  -2   5  10      158.18      141.71      5.21 o 
  -1   5  10       57.83       61.66     15.06 o 
   0   5  10        0.04        4.14     29.03 o 
   1   5  10        0.82        6.25     44.00 o 
  -7   6  10       91.53       90.25     24.73 o 
  -6   6  10       12.36       32.14     23.05 o 
  -5   6  10      559.93      513.49     28.35 o 
  -4   6  10      803.98      785.92     45.82 o 
  -3   6  10       29.73       60.78     51.14 o 
  -2   6  10      774.34      665.77     28.36 o 
  -1   6  10      377.12      364.87      8.28 o 
   0   6  10        1.42        4.45      4.04 o 
  -7   7  10      723.34      594.75     31.80 o 
  -6   7  10      174.03      213.23     51.41 o 
  -5   7  10      234.34      285.60     24.22 o 
  -4   7  10      666.08      618.79     30.82 o 
  -3   7  10       26.19       56.30     35.71 o 
  -2   7  10      288.71      366.44     32.47 o 
  -1   7  10      104.61       89.36     16.46 o 
   0   7  10      525.92      526.48     45.47 o 
  -6   8  10       19.31       20.53     19.76 o 
  -5   8  10      158.24      161.88     21.19 o 
  -4   8  10       64.92       64.30     12.55 o 
  -3   8  10       19.18       53.19     18.75 o 
  -2   8  10       27.34       49.40     17.76 o 
  -1   8  10       15.49       17.33     14.36 o 
  -5   9  10      273.53      233.31     48.96 o 
  -4   9  10      227.80      264.85     35.10 o 
  -3   9  10        3.04        2.79      1.00 o 
  -2   9  10      146.69      154.96     16.82 o 
  -8   1  11      278.98      302.76     34.59 o 
  -7   1  11      765.66      740.85     48.69 o 
  -6   1  11       15.97       33.53     16.59 o 
  -5   1  11      399.38      455.41     23.06 o 
  -4   1  11      211.47      237.87     32.73 o 
  -3   1  11     1108.28      929.02     54.30 o 
  -2   1  11      903.24      853.02     29.68 o 
  -1   1  11      381.88      425.11     27.67 o 
   0   1  11      151.48      241.61     30.88 o 
  -7   2  11      190.36      222.54     21.08 o 
  -6   2  11     1187.57     1110.12     45.96 o 
  -5   2  11     2140.11     1819.45     99.71 o 
  -4   2  11      509.40      463.21     14.02 o 
  -3   2  11       79.02       92.91     22.71 o 
  -2   2  11      102.97      163.35     40.02 o 
  -1   2  11       82.69      119.56     34.28 o 
   0   2  11      247.69      293.08     22.78 o 
  -7   3  11        0.45        7.73     16.54 o 
  -6   3  11        0.44        2.25     16.02 o 
  -5   3  11       30.23       60.86     34.10 o 
  -4   3  11        3.59        9.58     22.48 o 
  -3   3  11      446.99      462.21     41.64 o 
  -2   3  11       64.96       75.12     26.81 o 
  -1   3  11        0.18        4.80     21.13 o 
   0   3  11      204.48      211.37     20.67 o 
  -7   4  11      140.64      229.61     46.35 o 
  -6   4  11      731.80      705.18     19.56 o 
  -5   4  11       20.88       40.19     35.43 o 
  -4   4  11      501.38      590.96     52.87 o 
  -3   4  11      363.04      400.67     38.87 o 
  -2   4  11       59.70       84.35     25.32 o 
  -1   4  11       78.45       65.00     10.97 o 
  -6   5  11       11.75       17.78     12.95 o 
  -5   5  11      205.47      256.73     29.62 o 
  -4   5  11      347.12      344.63      6.79 o 
  -3   5  11      271.47      295.84     30.77 o 
  -2   5  11      347.94      387.65     29.38 o 
  -1   5  11      484.83      468.10     12.27 o 
  -6   6  11      182.13      290.14     41.24 o 
  -5   6  11       73.67       82.08     12.44 o 
  -4   6  11       10.44       15.13      7.33 o 
  -3   6  11       53.96       95.99     47.53 o 
  -2   6  11       45.83       71.41     50.40 o 
  -5   7  11        8.99       19.50     20.87 o 
  -4   7  11       56.22       57.16     47.74 o 
  -3   7  11       72.44       98.69     26.53 o 
  -6   0  12      314.25      362.27     25.76 o 
  -5   0  12       50.05       60.15     13.73 o 
  -4   0  12       41.65       50.03     87.96 o 
  -3   0  12      386.64      342.46     14.51 o 
  -6   1  12      112.79      106.54     11.56 o 
  -5   1  12      470.47      412.91     13.29 o 
  -4   1  12      148.82      164.00     16.13 o 
  -3   1  12        0.39        4.03      5.06 o 
  -6   2  12        2.82        7.95     17.34 o 
  -5   2  12        8.12        8.59      2.84 o 
  -4   2  12      105.59      117.05     59.87 o 
  -3   2  12       36.35       45.38     15.39 o 
  -5   3  12      520.42      524.00     28.89 o 
  -4   3  12      272.64      330.74     30.20 o 
  -3   3  12      214.42      279.42     37.38 o 
                                                 
